# Supplementary material for: Association of the humoral immune response with the inflammatory profile in Plasmodium vivax infections in pregnant women
Source: PLoS Negl Trop Dis. 2024 Nov 4;18(11):e0012636. doi: 10.1371/journal.pntd.0012636 (PMC11563365; doi:10.1371/journal.pntd.0012636)
Supplement: S1 Data — (XLSX) [file pntd.0012636.s007.xlsx]

## Sheet: DB_Total
id	group	age	occupation	school	residence	parity	BMI1	BMI2	weight	length	GA_delivery	ga1	ga2	ga3	ga4	ga5	inf1tri	inf2tri	inf3tri	infonly1	infonly2	infonly3	inf1e2	inf1e3	inf2e3	inf12e3	inftrim	SpcPET1	ParPET1	GAMal12	SpcPET2	ParPET2	GAMal23	SpcPET3	ParPET3	GAMal34	SpcPET4	ParPET4	GAMal45	SpcPET5	ParPET5	GAMal56	GA_IgG-Total	IgG-Total2	IgG1	IgG2	IgG3	IgG4	IL-12-per-t1
1	1	18	0	3	1	1	21.16	24.52	2925	46	37.1429	17.1429	22.7143					2			1						5	Pv	6992.2	17.1429	.		22.7143										17	94.1042	25.6289	6.52318	0.732759	26.4211	0
2	1	24	0	3	1	2	16.14	21.16	2480	48	36.1429	35.5714							1			1					7	Pv	505.2	35.5714													36	88.5	21.0858	0.528521	0.356637	6.51282	0
3	1	17	1	4	2	1	21.64	26.64	2810	46	41.5714	21	23	40.1429				2	1						1		6	Pv	13.2	21	NI		23	Pv	1.7	40.1429							21	63.5625	17.9043	0.548849	0.289768	3.6781	0
4	1	16	1	4	1	1	25.63	30.76	3375	48	40.2857	28.4286							1			1					7	Pv	1345	28.4286													27	7.02083	0.719888	-0.243933	-0.0891593	-0.609112	0
5	1	38	3	4	1	2	26.95	30.47	3520	50	40.5714	10.7143					1			1							1	Pv	976.1	10.7143													11	96.0833	30.1192	0.264261	1.38197	8.99612	0
6	0	16	0	3	1	1	25.2	28.62	2890	46	38.8571	.	.	.	.	.	.	.	.																								22	0.1875					0
7	0	27	0	4	1	3	16.02	20.7	3975	49	40.1429	.	.	.	.	.	.	.	.																								27	0.104167					7.3156
8	0	23	0	4	1	1	22.99	28.62	3445	49	40.4286	.	.	.	.	.	.	.	.																								36	0.520833					0
9	0	24	0	4	1	1	31.24	38.05	3325	49	38.8571	.	.	.	.	.	.	.	.																								13	1.1875	-0.314465	-0.231788	-0.603448	-0.0789474	1.80658
10	1	18	1	4	1	1	17.91	24.01	2355	45	37.5714	15.1429	26	27.1429	37.5714			3	1						1		6	Pv	8627	15.1429	Pv	1.8	26	Pv	4646	27.1429	Pv	5.7	37.5714				15	62	14.8158	0.0203277	-0.579536	2.95185	0
11	1	28	0	3	1	3	29.27	33.23	3060	49	40.7143	34							1			1					7	Pv	17140	34													34	82.9167	22.0611	0.203277	0.423507	10.5189	0
12	1	20	0	4	1	1	23.63	29.24	3710	51	39	34.1429							1			1					7	Pv	5710	34.1429													34	81.5833	23.617	0.162622	-0.0445797	5.50544	0
13	0	25	0	2	1	3	37.26	38.77	4050	50	37.7143	.	.	.	.	.	.	.	.																								20	0.5625					0
14	0	17	1	4	1	1	22.94	27.27	3045	50	40.2857	.	.	.	.	.	.	.	.																								15	-0.0208333					0
15	0	23	3	4	1	2	20	27.78	3450	49	40.5714	.	.	.	.	.	.	.	.																								17	-0.0833333					2.72587
16	0	25	0	4	1	3	25.22	29.28	3000	48	40	.	.	.	.	.	.	.	.																								23	0.0416667					0
17	0	24	1	4	1	1	24.46	30.15	3280	48	39.1429	.	.	.	.	.	.	.	.																								21	-0.4375					1.63259
18	1	28	0	2	1	3	29.24	.	3100	50	38.4286	37.2857							1			1					7	Pv	12	37.2857													37	22.2292	2.90277	-0.142294	0.334348	0	0
19	1	23	0	4	1	3	20.28	27.59	3750	47	38.8571	13.1429	15.7143	30.8571	38.5714		1	1	2							1	4	Pv	6.4	13.1429	.		15.7143	Pv	180.2	30.8571	Pv	921.0	38.5714				13	33.2292	2.89308	1.78808	-0.215517	2.15789	0
20	1	16	1	3	1	1	18.78	21.08	3150	49	37.8571	19.2857	32.1429	33	37.8571			1	3						1		6	Pv	8718	19.2857	Pv	66.1	32.1429	Pv	2119	33	Pv	872.4	37.8571				19	0.4375					0
21	1	17	1	4	1	1	18.29	23.67	2840	48	38.7143	38							1			1					7	Pv	1218	38													38	91.5833	37.8754	0.0406555	0.847014	6.18483	0
22	0	17	1	4	1	1	23.44	29.69	2710	48	39.2857	.	.	.	.	.	.	.	.																								19	4.22917	0.975332	0	0.156029	-0.960523	0
23	0	17	0	4	1	1	22.77	28.67	3065	49	40.4286	.	.	.	.	.	.	.	.																								17	-0.291667					6.04888
24	1	16	1	4	1	1			.	.	.	8.28571					1			1							1	Pv	4546	8.28571													8	76.875	18.4277	1.09272	1.50862	14.3158	0.176461
25	1	16	0	3	1	2	19.72		2630	48	37	35.8571							1			1					7	Pv	19.6	35.8571													39	65.8958	5.81761	9.19059e-16	7.15517	1.5	0
26	1	29	1	3	1	3	26.78	31.24	3275	50	38	23.5714						1			1						5	Pv	1.5	23.5714													24	7.625	1.85778	-0.0609832	0.0445797	0.163992	0
27	1	18	0	2	1	2	23.74	27.85	2945	45	41	29.5714	38						2			1					7	Pv	320.8	29.5714	Pv	9831	38										30	91.75	39.292	0.203277	0.735565	14.5718	0
28	1	19	0	3	1	2	29.27	.	3460	49	40.5714	11.2857	25.2857	29.5714			1	1	1							1	4	Pv	226.8	11.2857	Pv	13140	25.2857	.		29.5714							11	79.9167	25.0943	0.993377	4.56897	35.5526	0
29	1	22	0	3	2	3	21.76	25.71	3800	55	40.8571	39							1			1					7	Pv	2143	39													39	95.4375	31.2106	0.0609832	0.423507	4.82604	0
30	1	16	0	4	1	1	18.26	22.37	2510	47	35.1429	34.7143							1			1					7	Pv	23.81	34.7143													26	-0.291667					0
31	0	19	0	4	1	2	19.74	23.68	2775	47	38.1429	.	.	.	.	.	.	.	.																								29	-0.229167					0
32	1	40	3	3	1	2	23.11	28.89	1900	42	35.1429	6.42857	14.5714				1	1					1				2	Pv	4005	6.42857	.		14.5714										6	65.0833	18.3333	0.0662252	0.0862069	8	0
33	1	18	1	3	1	1	21.52	25.43	2300	47	39.5714	10.8571	24	36.1429			1	1	1							1	4	Pv	1362	10.8571	.		24	.		36.1429							11	90.6042	19.8742	4.60265	1.12069	41.4211	0
34	0	25	0	4	1	1	23.44		2780	47	.	.	.	.	.	.	.	.	.																								35	10.0417	1.10063	0.794702	0.301724	-0.131579	.
35	0	15	0	3	1	1	22.72	29.62	3120	50	39.4286	.	.	.	.	.	.	.	.																								31	2.91667	0.626999	-0.101639	-0.289768	-0.327984	0
36	1	34	2	2	2	3	23.14	25.71	3840	51	40.4286	6.14286	23				1	1					1				2	Pv	4557	6.14286	Pv	1086	23										6	87.4792	22.6184	0.101639	0.802434	5.59915	0
37	1	19	1	4	1	2	20.83	29.24	2910	47	37.2857	26.7143	31.4286	35.2857	37.2857			1	3						1		6	Pv	605.3	26.7143	Pv	1905.7	31.4286	Pv	124.2	35.2857	Pv	20.1	37.2857				27	2.6875	0.0232222	0.081311	0.401217	0.445121	0
38	1	29	0	2	2	3	19.04	22.94	3655	49	38.7143	23.7143	34.5714	38.7143				1	2						1		6	Pv	76.9	23.7143	Pv	3.6	34.5714	Pv	2.8	38.7143							24	1.70833	0.185778	-0.264261	-0.0891593	0.117137	0
39	1	18	0	3	1	1	15.48	22.52	2525	50	37.7143	34.7143							1			1					7	Pv	1758	34.7143													35	101.604	8.35999	-0.203277	8.22495	2.06161	0
40	0	30	3	4	1	3	31.18	35.88	3600	50	41.1429	.	.	.	.	.	.	.	.																								26	-0.791667					0
41	0	18	1	4	1	1	19.85	26.64	3400	50	40.1429	.	.	.	.	.	.	.	.																								18	-0.1875					0
42	0	33	3	4	1	2	27.89	32.88	3460	52	40.2857	.	.	.	.	.	.	.	.																								12	3.39583	-0.162555	-0.142294	-0.178319	0.163992	0
43	0	34	3	4	1	2	23.05	26.17	2330	40	35.4286	.	.	.	.	.	.	.	.																								29	0.0833333					.
44	0	29	2	4	1	2	28.12	27.15	.	.	.	.	.	.	.	.	.	.	.																								12	0.0416667					.
45	1	20	0	3	2	2	24.84	30.84	3830	50	40.2857	23.2857						1			1						5	Pv	381.1	23.2857													23	28.5417	4.01744	0.142294	0.111449	0.445121	0
46	0	16	0	4	1	2	22.41		990	37	29	.	.	.	.	.	.	.	.																								27	3.375	0.471698	0.331126	-0.12931	0.236842	.
47	0	21	1	4	1	1	20.2	25.91	2980	48	40.4286	.	.	.	.	.	.	.	.																								11	-0.375					3.25695
48	0	29	0	4	1	1	26.62	35.49	3560	50	40.2857	.	.	.	.	.	.	.	.																								19	0.0625					0
49	0	28	0	4	1	3	19.72	25.07	2820	48	39.2857	.	.	.	.	.	.	.	.																								23	4.375	-0.394777	-1.05704	-0.601826	-1.17137	0
50	0	22	1	4	1	3	26.17	32.42	4090	53	39.8571	.	.	.	.	.	.	.	.																								21	-0.0208333					0
51	0	20	0	4	1	2	19.43	26.29	3010	51	40.8571	.	.	.	.	.	.	.	.																								33	23.2083	1.28931	-0.397351	-0.215517	0.947368	2.17831
52	0	22	0	4	1	1	34.52	36.57	2160	.	37.8571	.	.	.	.	.	.	.	.																								21	12.8333	1.32367	-0.487866	-0.735565	-0.515403	0
53	0	38	0	3	2	3	24.75	28.8	3675	48	38.1429	.	.	.	.	.	.	.	.																								21	76.1042	8.75477	0.304916	2.07295	3.56096	0
54	0	24	3	4	1	3	23.34	31.64	2890	50	39	.	.	.	.	.	.	.	.																								16	-0.145833					2.17831
55	1	18	0	4	1	1	22.77	27.41	2945	48	35.5714	13.4286	27.8571				1		1					1			3	Pv	787.8	13.4286	Pv	2.5	27.8571										9	15.8333	3.32077	-0.0609832	-0.0222898	-0.117137	0
56	0	27	3	4	1	3	27.55	34.53	2700	48	40.4286	.	.	.	.	.	.	.	.																								13	-0.291667					0
57	1	24	0	3	1	3	20.57	21.67	3590	50	40	28							1			1					7	Pv	1570	28													28	87.3958	21.195	1.95364	3.7069	16.7368	0
58	0	23	1	4	1	1	20.03	24.03	4008	51	39.8571	.	.	.	.	.	.	.	.																								18	-0.104167					0
59	0	34	3	4	1	2	35.38	40.37	3395	50	38.4286	.	.	.	.	.	.	.	.																								7	13.6667	3.52977	-0.0203277	-0.267478	-0.702822	0
60	0	18	0	4	1	1	18.22	23.05	3400	49	40.4286	.	.	.	.	.	.	.	.																								28	0.541667					0
61	0	16	1	4	1	1	18.03	24.03	3420	49	40	.	.	.	.	.	.	.	.																								15	0.0208333					2.1141
62	0	30	0	3	1	3	24.12	31.18	2670	47	36.5714	.	.	.	.	.	.	.	.																								28	-0.125					0
63	0	28	3	3	1	3	31.22	29.55	3125	49	40.2857	.	.	.	.	.	.	.	.																								11	-0.666667					0
64	0	23	3	4	1	2	37.5	45.31	3050	50	39	.	.	.	.	.	.	.	.																								19	15.8125	1.91824	-0.596026	-0.603448	0.921053	1.98842
65	1	24	0	4	1	3	24.61	26.87	3520	51	39.7143	32.8571	38.1429	39.7143					3			1					7	Pv	452	32.8571	Pv	2.8	38.1429	Pv	1207	39.7143							33	27.875	6.29322	-0.426883	0.156029	0.257701	0
66	0	19	1	4	1	1	31.63	37.88	3305	50	40.7143	.	.	.	.	.	.	.	.																								24	-3.10417					0
67	0	38	3	2	1	2	27.63	34.21	3380	48	41.7143	.	.	.	.	.	.	.	.																								33	0.291667					0
68	0	32	3	3	1	3	23.34	26.7	2995	49	37.1429	.	.	.	.	.	.	.	.																								18	-0.0833333					1.80658
69	0	41	3	4	1	3	21.77	29.76	3050	49	38.1429	.	.	.	.	.	.	.	.																								21	17.4167	3.62266	-1.01639	-0.534956	0.515403	0
70	0	20	0	4	1	1	29.14	34.13	3200	50	37.2857	.	.	.	.	.	.	.	.																								27	-0.520833					1.5763
71	0	21	1	4	1	2	20.83	27.39	3955	50	40.5714	.	.	.	.	.	.	.	.																								28	-0.166667					0
72	0	29	3	4	1	2	29.32	33.95	3125	48	39.8571	.	.	.	.	.	.	.	.																								15	0.0208333					108.118
73	0	15	0	4	1	1	20.61		1945	45	38	.	.	.	.	.	.	.	.																								27	0.5					.
74	1	16	1	4	1	2	19.04	23.37	3245	51	40.5714	15.2857						1			1						5	Pv	1019	15.2857													15	95.0625	28.006	0.0609832	1.27052	5.36487	0
75	1	15	0	3	1	1	20.96	26.29	3075	47	40.1429	15.4286						1			1						5	Pv	3956	15.4286													15	99.1667	41.1033	0.223605	0.624115	12.0417	0
76	0	33	3	4	1	2	25.22	33.12	3055	48	39	.	.	.	.	.	.	.	.																								26	-0.166667					0
77	0	33	3	4	1	3	30.04	34.05	2900	48	40.2857	.	.	.	.	.	.	.	.																								30	0.25					0
78	1	16	1	4	1	2	31.63	39.44	2930	47	40.1429	9.14286	17.2857	25.8571	33	40	1	2	2							1	4	Pv	8686	9.14286	Pv	68.9	17.2857	Pv	318.9	25.8571	Pv	14.4	33	Pv	1.6	40	9	55.5833	7.91877	-0.101639	-0.245188	0.515403	0
79	1	23	0	4	1	3	21.76	25.71	3610	49	38.1429	36.1429							1			1					7	Pv	419.5	36.1429													36	14.1042	1.43978	-0.0203277	-0.468087	-0.327984	0
80	0	32	3	4	1	1	25	25.78	2805	50	40.2857	.	.	.	.	.	.	.	.																								14	1	0.628931	-0.0662252	-0.431034	-2.42105	71.4659
81	1	30	3	4	2	3	37.97	42.32	3320	48	40.2857	15.4286	28.8571	33.1429				1	2						1		6	Pv	39.4	15.4286	Pv	1.1	28.8571	Pv	5.2	33.1429							15	14.3125	3.62266	-0.203277	-6.18667e-16	0.327984	0
82	0	21	1	4	1	1	18.13	25.93	3840	50	39.8571	.	.	.	.	.	.	.	.																								15	1.6875	0.487666	0.101639	-0.156029	-0.140564	0
83	0	17	1	3	1	1	18.66	27.18	3140	51	40.4286	.	.	.	.	.	.	.	.																								18	-1.58333					0
84	0	15	1	4	1	1	21.63	28.04	3120	51	41.1429	.	.	.	.	.	.	.	.																								18	-1.375					0
85	0	20	0	3	1	2	21.56	27.14	2800	49	38.2857	.	.	.	.	.	.	.	.																								28	8.64583	0.812777	-0.0609832	-0.668695	-0.0234274	0
86	0	36	0	4	1	3	22.32	29.26	2900	51	41	.	.	.	.	.	.	.	.																								26	-0.354167					0
87	0	26	3	4	1	1	20.32	25.22	3500	50	39.1429	.	.	.	.	.	.	.	.																								30	0.375					0
88	0	19	0	3	1	1	24.61	26.45	4075	50	40.2857	.	.	.	.	.	.	.	.																								17	9.79167	2.20611	0.081311	-0.312058	-0.491975	0
89	0	27	0	4	1	3	23.38	28.95	3975	51	40.2857	.	.	.	.	.	.	.	.																								25	1.08333	0.0232222	0.081311	-0.133739	0.351411	0
90	0	19	0	4	1	2	18.43		2585	47	38	.	.	.	.	.	.	.	.																								35	0.666667	-0.81761	-0.264901	-0.12931	0.131579	.
91	0	20	1	4	1	1	23.12	25.15	3420	47	39.8571	.	.	.	.	.	.	.	.																								18	-0.666667					0
92	0	24	3	4	1	3	23.81	27.05	3530	50	39.5714	.	.	.	.	.	.	.	.																								27	23.0833	2.97244	-0.142294	-0.423507	0.351411	0
93	1	31	3	4	1	3	21.49	27.19	2795	49	39.5714	15.8571						1			1						5	NI		15.8571													16	2.5625	0	-0.081311	0	-0.702822	0
94	1	17	1	4	1	1	19.1	23.51	3210	48	40.8571	10.4286	15.7143	21.1429	33.8571	40.8571	1	2	2							1	4	Pv	4354	10.4286	Pv	2883	15.7143	Pv	4838	21.1429	Pv	576.4	33.8571	Pv	2.7	40.8571	10	31.8125	3.762	-0.0406555	-0.0891593	1.28851	0
95	0	24	1	4	1	3	21.21	24.67	2850	49	41.8571	.	.	.	.	.	.	.	.																								23	10.3958	1.41509	-0.264901	-0.258621	-1.10526	52.8375
96	0	18	0	4	2	1	23.23	26.44	3150	49	41	.	.	.	.	.	.	.	.																								31	0.1875					0
97	0	32	3	4	1	2	26.37	30.83	3080	48	39	.	.	.	.	.	.	.	.																								16	-0.0833333					0
98	1	30	0	1	1	3	32.44	38.22	3660	50	40.7143	35							1			1					7	.		35													26	-0.333333					0
99	0	20	1	4	1	3	18.77	22.99	3400	50	41.4286	.	.	.	.	.	.	.	.																								24	1.22917	0.255444	0.44721	-0.356637	-0.0234274	0
100	0	21	3	4	1	1	22.83	27.64	1815	43	33.1429	.	.	.	.	.	.	.	.																								21	-0.0208333					0
101	0	24	0	4	1	1	23.56	28.89	2590	49	39.8571	.	.	.	.	.	.	.	.																								26	5.8125	0.74311	-0.0406555	-0.222898	0	0
102	0	29	0	4	2	3	24.2	31.04	3040	53	40.7143	.	.	.	.	.	.	.	.																								32	2.5	0.408805	-0.13245	-5.98181e-16	-0.184211	130.938
103	1	21	0	4	2	3	20.69	23.73	3139	50	39.4286	23.2857						1			1						5	Pv	139.1	23.2857													23	11.0625	2.48428	-0.0993377	-0.0862069	0.657895	0
104	1	25	0	3	2	3	16.69	20.32	2355	48	35.7143	9.28571	35.7143				1		1					1			3	Pv	8.1	9.28571	Pv	4.1	35.7143										9	36.6042	2.10692	-0.331126	-0.517241	1.26316	0
105	0	22	0	4	1	2	33.95	49.34	2795	46	37.1429	.	.	.	.	.	.	.	.																								21	0.4375					0
106	1	24	0	4	1	2	20.7	23.83	2870	48	37.7143	36.7143							1			1					7	Pv	162.3	36.7143													37	20.3958	9.87421	-0.629139	-0.431034	1.84211	2.70593
107	1	28	3	4	1	3	31.93	35.93	2190	45	36.8571	13.2857	33.7143	36.8571			1		2					1			3	Pv	373.1	13.2857	Pv	18	33.7143	Pv	1.3	36.8571							13	79.375	12.3585	0.397351	0.474138	15.7632	0
108	1	26	0	4	1	2	21.93	28.95	3385	52	39	24.8571	29.7143					1	1						1		6	Pv	3943	24.8571	Pv	3887	29.7143										25	75.4167	12.7987	0.496689	0.474138	7.28947	0
109	1	23	1	4	1	1	22.76	27.39	3460	50	40.7143	30.8571							1			1					7	Pv	1792	30.8571													31	87.8125	33.9308	4.00662	2.15517	53.2368	0
110	0	14	1	3	1	1	20.31	26.17	2234	.	33	.	.	.	.	.	.	.	.																								25	0.104167					0
111	0	27	3	4	1	1	18.55	22.98	3055	.	38.4286	.	.	.	.	.	.	.	.																								28	-0.291667					0
112	1	30	0	3	1	3	22.76	24.69	2830	50	41.8571	13.5714	25.2857	32.2857	33.4286	41.7143		2	3						1		6	Pv	3.7	13.5714	Pv	1662	25.2857	Pv	265.9	32.2857	Pv	6269	33.4286	Pv	17.1	41.7143	14	0.833333	-0.0628931	-0.264901	-0.387931	-0.368421	0
113	0	26	0	4	1	3	21.76	25.32	2980	48	40.2857	.	.	.	.	.	.	.	.																								38	0.0625					0
114	1	37	3	4	1	3	27.25	31.02	4095	51	37.5714	32.1429							1			1					7	Pv	96.5	32.1429													32	60.1875	6.16352	0	16.1207	8.73684	0
115	0	30	0	4	1	2	24.45	29.27	3730	50	39.5714	.	.	.	.	.	.	.	.																								21	4.97917	0.786164	-0.264901	-0.0862069	0.894737	3.92761
116	0	25	2	4	1	1	26.22	28.72	2480	47	37.7143	.	.	.	.	.	.	.	.																								22	30.7708	1.60377	-0.0662252	13.6207	0.5	0
117	0	17	3	3	1	2	17.8	23.81	3045	49	38.2857	.	.	.	.	.	.	.	.																								32	2.89583	-0.440252	-0.298013	-0.301724	-0.342105	0
118	0	28	0	3	1	2	18.22	24.54	3225	50	41.1429	.	.	.	.	.	.	.	.																								28	-1.08333					0
119	1	24	0	3	1	3	22.06	25.39	3345	50	40.1429	28.7143	34.5714						2			1					7	Pv	6047	28.7143	Pv	794.1	34.5714										29	18.6667	8.61635	0.0993377	-0.258621	0.473684	0
120	1	24	0	4	1	3	20.44		.	.	10	9.14286					1			1							1	Pv	586.8	9.14286													9	52.7083	4.40252	0.0993377	0.560345	5.81579	0
121	1	38	0	3	2	3	23.12	29.58	3480	50	38.8571	15.8571						1			1						5	Pv	314.1	15.8571													16	47.9792	9.49686	0	-0.301724	3.02632	0
122	1	25	3	4	1	1	16.9		.	.	14	12.1429					1			1							1	Pv	6755	12.1429													12	95.6875	11.761	4.27152	0.775862	30.6579	0
123	1	16	1	4	1	1	20	23.56	2675	48	36	29.7143	34.2857	35.2857					3			1					7	Pv	1170	29.7143	Pv	6.3	34.2857	Pv	2316	35.2857							30	100.125	30.566	5.72848	1.16379	23	1.1195
124	1	20	1	3	1	2	27.55	31.18	2980	50	40.4286	28							1			1					7	Pv	6432	28													28	101.458	51.195	5.06623	4.09483	29.1842	0
125	1	16	0	3	1	2	20.7		.	.	21	5.42857					1			1							1	Pv	2123	5.42857													5	6.66667	1.98113	0.89404	1.16379	30.9737	81.3437
126	0	33	2	2	1	3	20.4	27.39	3395	51	39	.	.	.	.	.	.	.	.																								20	-0.375					0
127	1	21	2	3	2	3	23.01	26.3	3620	50	40.4286	10.2857	40.4286				1		1					1			3	Pv	464.8	10.2857	Pv	0.8	40.4286										10	82.3542	15.3774	1.12583	0.344828	18.7368	0
128	1	16	2	3	2	1	17.9	20.4	.	.	39.5714	36							1			1					7	Pv	238.6	36													36	3.64583	1.57233	-1.15894	-0.474138	0.315789	0
129	1	33	0	4	2	3	36.84	41.23	3215	49	40	20.2857						1			1						5	Pv	451.7	20.2857													20	97.0417	20.5346	1.88742	70.3879	21.1842	0
130	1	23	2	2	2	3	23.95	27.94	2835	48	38.5714	34.2857							1			1					7	Pv	111.9	34.2857													34	93.7083	24.4025	1.42384	26.1207	13.1579	0
131	1	16	0	3	1	1	18.31	23.73	2440	46	39.7143	18.1429	38.7143					1	1						1		6	Pv	8	18.1429	Pv	1976	38.7143										18	-0.0208333					0
132	1	40	3	4	1	2			.	.	10	6.85714					1			1							1	Pv	12180	6.85714													7	91.0833	28.0818	4.50331	7.15517	42.2368	0
133	0	26	0	4	1	3	23.62	27.82	2970	48	36.5714	.	.	.	.	.	.	.	.																								26	0.208333					0
134	1	21	0	4	1	2	22.66	25.39	3430	50	41.2857	26.1429	34.8571	36.2857				1	2						1		6	Pv	1641	26.1429	Pv	1567.3	34.8571	Pv	370.6	36.2857							26	9.33333	5.97484	0.596026	0.732759	29.9737	0
135	0	24	0	4	1	1	20.7	25.97	3530	50	40.7143	.	.	.	.	.	.	.	.																								24	0.604167					2.37649
136	1	20	0	4	1	2	21.22	28.9	3260	49	41.4286	28	41.4286						2			1					7	NI		28	Pv	23.3	41.4286										28	95.5208	26.1321	7.94702	2.11207	31.5263	0
137	1	25	3	3	1	1	25.15	29.34	3050	49	38	10.8571	20.7143				1	1					1				2	Pv	11620	10.8571	NI		20.7143										11	0.208333					0
138	0	30	0	4	1	1	23.73	29.97	3750	51	38.8571	.	.	.	.	.	.	.	.																								27	0.0416667					0
139	0	21	0	4	1	1	18.83	26.04	2800	48	40.4286	.	.	.	.	.	.	.	.																								24	0.229167					0
140	0	20	0	4	1	2	18.75	22.66	3380	51	41.2857	.	.	.	.	.	.	.	.																								27	0.729167	0.314465	-0.463576	0.0862069	-0.342105	0
141	1	17	2	3	2	2	18.09	28.36	2825	49	40.7143	14.1429	22	25.4286	31.7143			3	1						1		6	Pv	18.5	14.1429	Pv	1.2	22	Pv	3.8	25.4286	Pv	0.7	31.7143				14	5.10417	2.57862	-0.198675	0	0.394737	0
142	0	34	3	3	1	3	23.42	27.33	4165	52	39.1429	.	.	.	.	.	.	.	.																								24	0.791667	0.660377	0.13245	-0.0862069	0.210526	3.50024
143	1	30	0	1	1	3	22.96	24.84	2960	48	40.1429	33.4286							1			1					7	Pv	4175	33.4286													33	13.4792	2.35849	-0.0331126	-0.0862069	0.5	0
144	0	36	3	4	1	3	31.18	35.79	3675	52	37.7143	.	.	.	.	.	.	.	.																								14	1.41667	0.471698	0.298013	0.215517	0.184211	0
145	0	19	0	4	1	1	22.86	27.82	3145	48	39.8571	.	.	.	.	.	.	.	.																								19	-0.416667					2.65405
146	0	26	0	4	1	3	21.78	27.12	3540	50	40.4286	.	.	.	.	.	.	.	.																								22	3.8125	1.50943	0.198675	-0.0431034	-0.0789474	2.05081
147	0	18	0	4	1	1	34.89	39.67	4250	52	41	.	.	.	.	.	.	.	.																								30	2.70833	0.597484	0.0662252	-0.172414	-0.236842	10.4891
148	0	27	3	4	1	1	21.78	29.17	3010	47	39	.	.	.	.	.	.	.	.																								24	4.39583	0.471698	0.231788	2.24138	0.210526	0
149	0	28	3	3	1	3	20.96	24.24	2840	49	39.7143	.	.	.	.	.	.	.	.																								19	0.916667	0.0314465	0.298013	-0.991379	0.315789	0
150	0	33	3	4	1	3	24.46	29.52	3290	50	39.8571	.	.	.	.	.	.	.	.																								20	6.89583	1.19497	-0.430464	0.301724	0.289474	0
151	0	34	0	4	1	1	21.1	25.15	2740	48	37.1429	.	.	.	.	.	.	.	.																								27	-0.270833					6.28079
152	0	19	0	3	1	2	29.03	32.66	3630	49	40	.	.	.	.	.	.	.	.																								28	-2.35417					0
153	0	19	0	4	1	1	20.66	26.14	3240	47	40.4286	.	.	.	.	.	.	.	.																								26	0.666667	0.220126	0.13245	0.258621	-0.315789	0
154	0	24	3	4	1	1	22.72	28.4	2550	46	35.2857	.	.	.	.	.	.	.	.																								23	1.79167	0.566038	0.0331126	0.215517	0.131579	0
155	1	14	1	4	1	1	22.99	25.35	3315	51	39.7143	9.14286	15.1429				1	1					1				2	Pv	1226	9.14286	Pv	1986	15.1429										9	0.791667	0.81761	-0.397351	-0.0862069	4.07895	0
156	1	40	0	2	1	3	17.67		.	.	35	32.5714							1			1					7	Pv	715.8	32.5714													33	1.8125	-0.786164	-0.0993377	0.0431034	-0.131579	0
157	1	28	2	3	2	3	20.58	24.77	2695	48	38	12.4286	17.4286	22.2857	23.1429		1	3					1				2	Pv	4946	12.4286	.		17.4286	Pv	180.9	22.2857	Pv	15060	23.1429				12	104.146	42.7358	10.3642	3.66379	40.2895	0
158	0	24	0	4	1	3	29.55	35.38	3330	51	39	.	.	.	.	.	.	.	.																								25	0.0416667					0
159	1	15	0	3	1	1	17.1	21.05	3190	48	42.2857	27	33.1429	42.2857				1	2						1		6	Pv	14820	27	Pv	4394	33.1429	Pv	16782.4	42.2857							27	90.9583	27.9874	6.3245	0.775862	28.2105	0
160	1	21	0	4	2	1	19.26	27.31	3065	49	40.7143	28.8571	36.8571						2			1					7	Pv	21740	28.8571	Pv	6980	36.8571										29	94.875	42.4528	1.49007	2.28448	22.1842	0
161	0	33	0	4	1	3	27.34	32.03	3890	52	41.7143	.	.	.	.	.	.	.	.																								28	0.395833					0
162	0	26	3	4	1	3	25.64	24.84	3450	50	39.5714	.	.	.	.	.	.	.	.																								26	2.375	0.597484	4.59529e-16	-0.258621	0.0789474	0
163	0	26	3	4	1	2	19.33	26.4	3100	49	40.7143	.	.	.	.	.	.	.	.																								18	0.291667					13.977
164	1	16	0	3	2	1			2985	49	39.4286	39							1			1					7	Pv	409.8	39													39	33.9583	9.93711	-0.463576	0.0431034	1.89474	0
165	1	24	3	4	1	3	22.86	25.04	3835	53	41.8571	13					1			1							1	Pv	6.8	13													13	10.8333	5.40881	-0.562914	-0.172414	0.368421	0
166	1	24	.	4	1	1			2450	49	37	8.28571					1			1							1	Pv	89.7	8.28571													8	-1.4456e-16					0.554392
167	1	20	0	3	1	1	27.56		2850	49	39	10.5714	16.7143	18.7143	25.7143		1	3					1				2	Pv	1958	10.5714	.		16.7143	.		18.7143	Pv	1514	25.7143				11	0.0416667					0
168	1	42	3	4	2	3	23.51	26.81	3910	50	40.4286	21.1429	38.5714					1	1						1		6	Pv	2250	21.1429	Pv	4646	38.5714										21	66.7917	46.9497	0.364238	-0.517241	9.07895	0
169	1	24	0	4	1	1	22.43	29.24	2930	48	40.8571	37							1			1					7	Pv	532.5	37													21	1.72917	0.220126	-0.496689	-0.258621	0.157895	0
170	0	32	3	4	1	1	19.23	27.72	3220	50	41.7143	.	.	.	.	.	.	.	.																								33	0.645833	0.251572	-0.198675	-0.258621	-0.0526316	0
171	1	15	0	3	1	2	20.05		2600	48	39	11.5714					1			1							1	Pv	22.7	11.5714													12	-0.333333					0
172	1	15	1	3	1	1	20.03	22.43	2940	49	37.7143	21.4286						1			1						5	Pv	3118	21.4286													21	45.0208	7.57862	-0.0331126	0.172414	6.81579	0
173	0	19	0	4	1	1	21.75	27.77	3700	51	42.7143	.	.	.	.	.	.	.	.																								31	0.9375	0.0943396	0.264901	-0.0862069	-0.394737	0
174	1	23	0	2	1	3	18.42		4200	52	42	13.1429					1			1							1	Pv	9	13.1429													13	6.10417	1.03774	-0.13245	-0.431034	-0.157895	0
175	0	23	1	4	2	1	20.24	27.41	3450	50	41.8571	.	.	.	.	.	.	.	.																								29	2.375	0.283019	0.761589	0	0.421053	0
176	0	15	1	4	1	1	21.76	31.45	3515	50	39.1429	.	.	.	.	.	.	.	.																								29	12.6042	2.26415	0.231788	5.98181e-16	6.31579	0
177	0	37	0	4	2	3	22.04	29.02	3960	52	41.4286	.	.	.	.	.	.	.	.																								33	1.375	0.0628931	0.165563	0.215517	-0.105263	0
178	1	18	1	3	2	1	22.04	22.77	1360	39	30	8.14286	10.8571	18.4286	25.2857		2	2					1				2	Pv	7676	8.14286	.		10.8571	.		18.4286	Pv	18390	25.2857				8	95.5833	36.5094	6.5894	0.560345	35.2368	0
179	1	18	1	4	2	1	22.51	27.27	3630	50	40.5714	24.2857	31.1429	36.8571	40.5714			1	3						1		6	Pv	536.8	24.2857	Pv	187	31.1429	Pv	155.7	36.8571	Pv	118.8	40.5714				24	0					0
180	1	14	1	3	1	1	20.24	28.84	3205	51	40.4286	25.2857						1			1						5	Pv	8070	25.2857													25	83.625	18.8365	2.51656	0.818966	21.7368	0
181	1	19	0	4	1	1	24.12		3145	49	42.5714	13.5714	30.5714	39.1429				1	2						1		6	Pv	6260	13.5714	Pv	11210	30.5714	.		39.1429							14	73.4583	5.22013	0.264901	0.431034	3.15789	0
182	1	17	0	2	1	2	19.63		3630	49	37	13.7143	22.2857	29.5714				2	1						1		6	NI		13.7143	Pv	844.7	22.2857	Pv	5.3	29.5714							14	64.4375	20.3145	0.397351	-0.474138	7.47368	0
183	1	19	1	4	1	1	22.48	25.39	2480	46	35.5714	26.8571						1			1						5	Pv	2305	26.8571													27	85.7708	17.7044	1.68874	5.43103	13.6842	1.26107
184	0	23	3	4	1	1	24.35	31.23	4030	51	39.1429	.	.	.	.	.	.	.	.																								26	6.41667	1.54088	0.364238	0.344828	0.815789	0
185	0	25	0	3	1	3	21.5	26.37	3870	50	40.8571	.	.	.	.	.	.	.	.																								32	2.10417	0.0628931	0.364238	-0.172414	0.131579	4.28992
186	0	22	0	4	1	1	23.05	29.74	2900	48	39.4286	.	.	.	.	.	.	.	.																								26	5.77083	1.60377	-0.231788	0.258621	0.710526	0
187	0	21	0	4	1	2	21.79		3495	49	40	.	.	.	.	.	.	.	.																								16	3.625	0.628931	0.430464	0.732759	0.131579	0
188	0	20	0	4	1	2	20.7		3430	49	39	.	.	.	.	.	.	.	.																								16	-0.0833333					0
189	0	16	1	4	1	1	22.77	26.56	1075	36	33.2857	.	.	.	.	.	.	.	.																								18	0.1875					0
190	1	17	1	4	1	1	18.03	20.63	2720	48	38.1429	28.1429	33.7143	38.1429					3			1					7	Pv	152.5	28.1429	Pv	234.2	33.7143	Pv	97.5	38.1429							28	10	2.2956	1.42384	0.474138	1.68421	0
191	0	17	0	3	1	2	21.36	29.27	3475	47	40.1429	.	.	.	.	.	.	.	.																								22	2.14583	0.471698	-0.198675	-0.301724	0.289474	0
192	0	18	0	3	1	1	20.83	28.04	3345	49	38	.	.	.	.	.	.	.	.																								26	3.52083	1.10063	-0.927152	-0.172414	0.368421	0
193	0	15	1	4	1	1	17.98	26.31	3390	48	40.7143	.	.	.	.	.	.	.	.																								25	-0.1875					0
194	1	27	3	3	1	3	21.21	25.97	3090	48	40.2857	40.2857							1			1					7	Pv	785.2	40.2857													26	-0.0833333					0
195	0	27	0	2	1	3	18.97	23.11	3400	49	39.1429	.	.	.	.	.	.	.	.																								31	0.1875					0
196	0	18	0	4	1	1	17.19	21.48	2745	48	38.7143	.	.	.	.	.	.	.	.																								23	0.958333	0.0628931	0.0993377	-0.0862069	0.236842	0
197	0	29	3	4	1	3	30.82	35.75	4435	50	40.4286	.	.	.	.	.	.	.	.																								25	-0.25					0
198	0	32	3	4	1	2	19.56	25.39	3035	48	38.5714	.	.	.	.	.	.	.	.																								30	1.125	-0.440252	-0.827815	0.12931	-0.394737	0
199	0	18	1	4	1	1	26.95	27.89	3255	53	40.7143	.	.	.	.	.	.	.	.																								23	38.9167	0.81761	0.298013	2.71552	0.368421	2.37649
200	0	36	3	4	1	2	31.24	34.25	2920	49	39.1429	.	.	.	.	.	.	.	.																								28	-0.270833					0
201	0	22	0	4	1	1	20.54	28.31	3580	49	40.4286	.	.	.	.	.	.	.	.																								24	-0.291667					0
202	0	26	0	3	1	3	23.44	29.49	3850	50	40.1429	.	.	.	.	.	.	.	.																								26	1.79167	0.597484	-0.596026	0.387931	0.263158	0
203	0	21	1	4	1	1	17.63	22.77	3710	51	40.5714	.	.	.	.	.	.	.	.																								26	0.583333					0
204	0	39	3	2	1	3	24.32	25.22	3340	49	39.5714	.	.	.	.	.	.	.	.																								22	-0.145833					0
205	0	18	0	4	1	2	24.44	30.64	3345	48	38.7143	.	.	.	.	.	.	.	.																								23	-0.1875					0
206	0	30	3	4	1	3	36.57	43.74	3370	50	40.7143	.	.	.	.	.	.	.	.																								25	-0.25					0
207	0	26	0	3	1	1	17.53	21.64	2960	49	39.2857	.	.	.	.	.	.	.	.																								25	-0.354167					0
208	0	28	3	4	1	3	21.77	25.04	2860	48	37	.	.	.	.	.	.	.	.																								26	-0.270833					0
209	0	23	3	4	1	1	31.59	34.89	3080	48	39.2857	.	.	.	.	.	.	.	.																								26	-0.0625					0
210	0	28	3	4	1	1	24.35	29.9	3160	51	40.8571	.	.	.	.	.	.	.	.																								25	2.41667	1.28931	-1.0596	-0.344828	0.552632	0
211	0	27	3	4	1	1	19.88	25.44	3210	49	40.2857	.	.	.	.	.	.	.	.																								25	0.291667					0
212	1	17	2	3	2	1	25.53	30.86	3650	50	39.2857	29.5714	34.4286	35.7143					3			1					7	Pv	127.6	29.5714	Pv	7.9	34.4286	Pv	218	35.7143							30	6.3125	1.38365	-0.728477	-0.431034	0.289474	0
213	0	22	3	4	1	2	26.57		3055	50	39	.	.	.	.	.	.	.	.																								21	0.0625					0
214	0	16	1	4	1	1	20.2	29.72	3720	51	39.7143	.	.	.	.	.	.	.	.																								27	0					6.88523
215	0	20	0	4	1	1	23.71	30.11	3330	52	40.5714	.	.	.	.	.	.	.	.																								29	0					0
216	0	18	1	4	1	2	21.63	30.84	4050	51	40.5714	.	.	.	.	.	.	.	.																								26	-0.208333					0
217	0	17	0	3	1	2	18.49	21.78	3305	49	38.7143	.	.	.	.	.	.	.	.																								27	-0.666667					31.9046
218	0	31	3	4	1	2	21.75	26.66	2510	46	39.8571	.	.	.	.	.	.	.	.																								26	0.125					0
219	0	19	1	4	1	1	.	.	3240	48	39.8571	.	.	.	.	.	.	.	.																								30	-0.166667					0
220	0	17	0	3	1	1	19.82	25.72	3330	50	40.4286	.	.	.	.	.	.	.	.																								25	-0.8125					0
221	0	23	1	4	1	1	24.84	32.41	3080	48	41.1429	.	.	.	.	.	.	.	.																								30	0.708333	0.345912	-0.463576	-0.12931	0.0263158	0
222	1	17	1	3	1	2	30.04	36.05	3885	50	41	41							1			1					7	Pv	3233.2	41													30	4.16667	1.76101	0	-0.172414	0.421053	0
223	0	27	0	3	1	3	37.46	41.62	3225	49	38.5714	.	.	.	.	.	.	.	.																								28	0					0
224	0	29	3	4	1	2	21.46	28.31	2775	49	37.8571	.	.	.	.	.	.	.	.																								30	0.0625					0
225	0	14	1	3	1	1	18.36	25	2975	47	38.4286	.	.	.	.	.	.	.	.																								28	-0.166667					0
226	0	19	1	4	1	1	17.47	22.31	3260	49	39.7143	.	.	.	.	.	.	.	.																								29	0.0625					0
227	0	37	3	4	1	3	29.28	33.78	3640	49	38	.	.	.	.	.	.	.	.																								29	0.541667					0
228	1	31	3	4	1	3	25.81		3500	50	39	15						1			1						5	Pv	4905	15													15	93.1875	16.1006	4.13907	35.819	38.0789	0
229	1	16	0	3	1	1	18.73		3445	49	38	12.2857	17	22.1429	31		1	2	1							1	4	Pv	715.6	12.2857	Pv	140.8	17	Pv	3248	22.1429	.		31				12	-0.666667					0.0941001
230	1	28	0	3	1	3	20.81	31.22	3065	49	39.8571	32.1429							1			1					7	NI		32.1429													32	0.25					0
231	1	26	0	4	1	2	17.69		3295	46	41	19.4286	32.4286					1	1						1		6	Pv	2261	19.4286	.		32.4286										19	-0.541667					0.584729
232	1	22	1	4	1	1	24.97		2830	48	39	28.5714	38.7143						2			1					7	Pv	3831	28.5714	.		38.7143										29	86.3125	23.3333	4.03974	2.11207	35.5	0
233	1	18	0	4	1	1	22.77		3300	50	39	16.1429	23.1429					2			1						5	Pv	78.9	16.1429	Pv	2806	23.1429										16	0.166667					0
234	1	17	1	4	2	1	20.81	24.14	3130	49	41.2857	41							1			1					7	Pv	1650	41													41	91.625	26.0692	4.50331	0.474138	26.8158	0
235	1	13	1	2	2	1	17.09	18.37	2540	47	37.1429	36.8571							1			1					7	Pv	18750	36.8571													37	83.6875	16.195	1.29139	2.4569	27.4737	0
236	1	17	0	4	1	1	24.61		2670	48	39	16.2857						1			1						5	Pv	2140	16.2857													16	-0.4375					0
237	1	21	1	4	1	1	20.31		3415	50	38	21						1			1						5	Pv	36.2	21													21	27.0625	1.38365	-0.264901	1.55172	0.447368	0.898735
238	0	21	0	3	1	2	.	.	3410	50	40.8571	.	.	.	.	.	.	.	.																								41	-0.354167					0
239	1	22	0	3	1	3	20.34		2950	.	35	21.1429						1			1						5	Pv	161.3	21.1429													21	1.04167	0.251572	-0.430464	0.862069	0.0263158	0
240	0	21	0	4	1	1	26.91	35.03	3445	50	40.5714	.	.	.	.	.	.	.	.																								41	1.29167	-0.81761	-0.463576	0.12931	-0.368421	0
241	0	18	0	4	1	2	24.34	30.02	3260	49	39.4286	.	.	.	.	.	.	.	.																								39	0.770833	0.345912	-0.198675	-0.603448	0	0
242	1	27	3	4	1	1	30.63		3500	53	39	23.7143						1			1						5	Pv	4421	23.7143													24	93.5	15.5031	6.88742	1.85345	38.3421	0
[truncated: 8 more columns]

## Sheet: peripheral cytokines_NI
ID	group	sample	ga	tri	sample_inf	IL-12p70	TNF	IL-10	IL-6	IL-1b	IL-8
1	0	101-t1	29	3	0	0	0	0	0.612518	0	8.08815
2	0	118-t1	31	3	0	0	0	0	0	0	3.18723
3	0	136-t1	26	2	0	0	11.4947	0	5.99799	11.6617	2.84
4	0	138-t1	18	2	0	0	0	0	2.29092	0	8.6893
5	0	141-t1	12	1	0	0	0	0	10.3033	0	13.2139
6	0	149-t1	11	1	0	3.25695	7.53795	3.05013	4.78874	4.26209	5.38488
7	0	151-t1	19	2	0	0	7.04971	0	2.39712	0	76.1477
8	0	153-t1	23	2	0	0	0	0	0	0	2.969
9	0	155-t1	21	2	0	0	0	0	0	0	0
10	0	158-t1	33	3	0	2.17831	5.722	3.30715	4.25109	3.04439	31.4526
11	0	159-t1	21	2	0	0	0	0	0	0	7.60678
12	0	162-t1	21	2	0	0	0	3.1849	1.71946	0	77.7399
13	0	164-t1	16	2	0	2.17831	4.09352	2.64644	3.10959	3.14594	5.52304
14	0	169-t1	13	1	0	0	0	0	0	0	4.51147
15	0	174-t1	18	2	0	0	0	0	2.39712	0	110.598
16	0	177-t1	7	1	0	0	0	0	3.05862	0	3.65306
17	0	184-t1	28	3	0	0	0	0	0	0	4.33875
18	0	185-t1	15	2	0	2.1141	9.69556	2.72477	9.94457	5.71846	718.969
19	0	187-t1	28	3	0	0	0	0	0.803666	0	6.47344
20	0	188-t1	11	1	0	0	0	0	16.8282	0	12.2681
21	0	190-t1	19	2	0	1.98842	7.53795	3.05013	5.13004	2.56254	60.0168
22	0	194-t1	24	2	0	0	0.86559	0	0	2.5913	8.7944
23	0	196-t1	33	3	0	0	0	2.0031	2.94839	0	18.1892
24	0	202-t1	18	2	0	1.80658	3.4482	2.06137	3.46774	3.35437	5.94976
25	0	203-t1	21	2	0	0	2.51692	0	4.63928	0	174.025
26	0	204-t1	27	2	0	1.5763	4.92937	2.96696	5.36562	3.46129	92.8225
27	0	205-t1	28	3	0	0	0	0	0	0	18.4748
28	0	206-t1	15	2	0	108.118	181.049	93.4557	86.0911	129.882	83.0546
29	0	220-t1	26	2	0	0	0	0	0	0	0
30	0	226-t1	30	3	0	0	0	1.8351	2.39712	0	11.3546
31	0	232-t1	14	2	0	71.4659	122.123	68.2507	61.9241	77.7748	61.4711
32	0	235-t1	15	2	0	0	0	0	0	0	1.31077
33	0	237-t1	18	2	0	0	0	0	2.68356	0	49.0777
34	0	238-t1	18	2	0	0	0	0.45753	2.90695	0	15.8289
35	0	239-t1	28	3	0	0	5.4673	0	32.3291	1.39239	19.4586
36	0	240-t1	26	2	0	0	0	0	0	0	3.1842
37	0	244-t1	30	3	0	0	0	0.592144	1.5331	0	65.2138
38	0	245-t1	17	2	0	0	0	0.592144	0	0	5.08816
39	0	246-t1	25	2	0	0	0	0	0	0	0
40	0	251-t1	18	2	0	0	0	0	0	0	8.46303
41	0	252-t1	27	2	0	0	0	0	0	0	1.55742
42	0	257-t1	23	2	0	52.8375	85.6706	42.9824	39.5113	56.091	63.7043
43	0	259-t1	31	3	0	0	0	0	0	0	20.6613
44	0	264-t1	16	2	0	0	0	0	0	0	4.38887
45	0	266-t1	24	2	0	0	0	0	0	0	3.69946
46	0	267-t1	21	2	0	0	0	0	0	0	9.90714
47	0	269-t1	26	2	0	0	0	0	0	0	1.75494
48	0	272-t1	32	3	0	130.938	232.435	112.807	148.467	146.729	469.663
49	0	277-t1	21	2	0	0	0.961174	0	2.90695	0	48.5267
50	0	286-t1	25	2	0	0	0	0	0	0	2.23628
51	0	292-t1	28	3	0	0	0	0	0	0	2.7533
52	0	297-t1	38	3	0	0	0	0	0	0	5.77624
53	0	301-t1	21	2	0	3.92761	5.5848	2.88502	4.67813	4.50832	7.34466
54	0	303-t1	22	2	0	0	0	0	0	0	3.8768
55	0	305-t1	32	3	0	0	0	0	3.5781	0	11.3112
56	0	306-t1	28	3	0	0	0	0	0.220338	0	16.526
57	0	324-t1	20	2	0	0	0	0	0	0	2.64618
58	0	32-t1	22	2	0	0	0	1.84649	1.35474	0	5.63562
59	0	33-t1	27	2	0	7.3156	0	4.10809	8.55591	0	4.74676
60	0	342-t1	26	2	0	0	0	0.187469	1.44751	0	5.77624
61	0	349-t1	24	2	0	2.37649	3.98154	1.54604	3.02339	2.75017	4.35062
62	0	353-t1	27	2	0	0	0	0	0	0	5.91327
63	0	354-t1	24	2	0	0	0	0	0	0	9.30811
64	0	355-t1	27	2	0	0	0	0	0	0	2.5399
65	0	359-t1	24	2	0	3.50024	11.1295	3.66781	7.35173	5.57546	108.061
66	0	35-t1	36	3	0	0	0	0	0	0	4.74676
67	0	363-t1	14	2	0	0	0	0	3.0891	0	4.98241
68	0	364-t1	19	2	0	2.65405	4.92937	3.39537	8.26282	2.84653	141.908
69	0	365-t1	22	2	0	2.05081	4.5598	2.49332	4.46157	3.04439	21.7605
70	0	366-t1	30	3	0	10.4891	26.1288	6.83702	11.2523	7.61331	24.2191
71	0	367-t1	24	2	0	0	0	0	0.220338	0	5.64059
72	0	372-t1	19	2	0	0	0	0	0	0	50.7598
73	0	374-t1	20	2	0	0	0	0	0	0	17.5765
74	0	375-t1	27	2	0	6.28079	8.75227	4.88083	7.20666	8.3226	10.4911
75	0	377-t1	28	3	0	0	0	0	0	0	18.2973
76	0	379-t1	26	2	0	0	0	0	0.630539	0	4.53002
77	0	381-t1	23	2	0	0	0	0	0	0	2.14015
78	0	386-t1	25	2	0	0	0	0	1.49415	0	6.69696
79	0	397-t1	28	3	0	0	0	0	1.12751	0	46.5945
80	0	398-t1	26	2	0	0	0	0	0	0	9.58813
81	0	400-t1	18	2	0	13.977	19.6405	10.9934	14.2224	15.0831	17.0914
82	0	426-t1	33	3	0	0	0	0	0	0	3.80113
83	0	434-t1	31	3	0	0	0	0	0	0	3.68361
84	0	436-t1	29	3	0	0	0	0	0.630539	0	3.68361
85	0	437-t1	29	3	0	0	0	0	0.239888	0	5.03998
86	0	439-t1	33	3	0	0	0	0	0	0	2.88992
87	0	456-t1	26	2	0	0	0	0	0.239888	0	4.2824
88	0	459-t1	32	3	0	4.28992	4.09352	2.64644	4.56908	3.24926	16.8074
89	0	45-t1	13	1	0	1.80658	2.68226	1.92622	2.7726	2.12214	12.227
90	0	460-t1	26	2	0	0	0	0	0.516697	0	4.16036
91	0	462-t1	16	2	0	0	0	0	0	0	1.33677
92	0	464-t1	16	2	0	0	0	0	0	0	0
93	0	465-t1	18	2	0	0	1.69676	0	1.6747	0	2.88992
94	0	469-t1	22	2	0	0	0	0	0.516697	0	4.7825
95	0	470-t1	26	2	0	0	1.35463	0	2.21754	0	101.127
96	0	471-t1	25	2	0	0	0	0	9.81794	0	5.17062
97	0	473-t1	31	3	0	0	0	0	1.03331	0	4.2824
98	0	476-t1	23	2	0	0	0	0	0	0	1.52171
99	0	477-t1	25	2	0	0	0	0	0	0	19.5333
100	0	478-t1	30	3	0	0	0	0	0	0	18.7262
101	0	481-t1	23	2	0	2.37649	4.68107	2.20087	5.01468	4.26209	8.19779
102	0	482-t1	28	3	0	0	0	0	3.8061	0	50.7755
103	0	484-t1	24	2	0	0	0	0	1.73512	0	111.573
104	0	486-t1	26	2	0	0	0	0	0	0	9.63835
105	0	487-t1	26	2	0	0	0	0	2.09347	0	60.516
106	0	489-t1	22	2	0	0	0	0	3.21086	0	48.0125
107	0	492-t1	23	2	0	0	0	0	2.18376	0	36.3841
108	0	493-t1	25	2	0	0	0	0	0	0	4.68039
109	0	497-t1	25	2	0	0	0	0	0	0	5.19704
110	0	499-t1	26	2	0	0	0	0	0	0	10.7311
111	0	500-t1	26	2	0	0	0	0	2.92338	0	4.80762
112	0	501-t1	25	2	0	0	0	0	0.502035	0	10.5444
113	0	502-t1	25	2	0	0	0	0	0	0	2.48125
114	0	509-t1	21	2	0	0	0	0	0	0	5.2725
115	0	510-t1	27	2	0	6.88523	10.2935	5.68614	6.64502	8.3226	11.3374
116	0	511-t1	29	3	0	0	0	0	0.378269	0	7.02771
117	0	513-t1	26	2	0	0	0	0	0.378269	0	6.15279
118	0	514-t1	27	2	0	31.9046	53.7263	26.1903	25.8561	35.7734	44.5632
119	0	515-t1	26	2	0	0	0	0	0	0	3.47449
120	0	516-t1	30	3	0	0	0	0	4.86716	0	238.3
121	0	517-t1	25	2	0	0	0	0	0.916692	0	56.079
122	0	519-t1	30	3	0	0	0	0	0	0	44.3513
123	0	521-t1	28	3	0	0	1.55302	0	3.30813	1.14164	83.0816
124	0	522-t1	30	3	0	0	38.2926	1.35673	6.0272	1.25183	10.5444
125	0	525-t1	28	3	0	0	0	0	0	0	7.64128
126	0	527-t1	29	3	0	0	0	0	0	0	9.63835
127	0	534-t1	29	3	0	0	0	0	0	0	8.60957
128	0	54-t1	20	2	0	0	0	0	0	0	5.9985
129	0	55-t1	15	2	0	0	0	0	0	0	4.39726
130	0	56-t1	17	2	0	2.72587	3.98154	31.8884	12.051	2.47122	8.73783
131	0	587-t1	41	3	0	0	0	0.604705	2.80133	0	3.02774
132	0	589-t1	41	3	0	0	0	0.180638	2.9415	0	3.73026
133	0	590-t1	39	3	0	0	0	0	14.0592	0	5.87241
134	0	59-t1	23	2	0	0	0	0	0	0	0
135	0	61-t1	21	2	0	1.63259	3.6563	1.36963	2.69156	2.47122	5.66322
136	0	83-t1	19	2	0	0	0	3.03577	2.6254	0	66.7974
137	0	84-t1	17	2	0	6.04888	8.75227	4.99129	5.36562	6.01111	8.55542
138	0	t2	29	3	0	9.55412	0	274.74	58.3679	0	12.8661
139	0	t2	34	3	0	0	0.322232	0	0.377812	0	29.3057
140	0	t2	40	3	0	0	0	0	5.62434	0	6.9274
141	0	t2	21	2	0	0	0	0	0	0	26.3539
142	0	t2	27	2	0	0	0	0	0	0	5.09944
143	0	t2	24	2	0	0	0	0	0	0	3.53243
144	0	t2	27	2	0	0	0	0	0	0	26.7117
145	0	t2	29	3	0	0	0	0	0	0	5.9985
146	0	t2	27	2	0	0	0	1.33088	2.95836	2.53338	104.643
147	0	t2	26	2	0	0	0	1.5913	2.17853	0	22.6179
148	0	t2	24	2	0	0	0	0	0.947906	0	4.74676
149	0	t2	34	3	0	0	0	0	0	0	5.45586
150	0	t2	39	3	0	0	0	1.05964	18.23	0	12.629
151	0	t2	31	3	0	0	14.7131	0	3.40385	10.4891	5.63562
152	0	t2	25	2	0	0	0	0	0.791681	0	4.39726
153	0	t2	21	2	0	0	0	0	0	0	5.74465
154	0	t2	20	2	0	0	0	0	2.83826	0	86.1297
155	0	t2	27	2	0	0	0	0	0	0	3.14051
156	0	t2	32	3	0	0	0	0.325965	0	0	77.7399
157	0	t2	28	3	0	0	0	0	0	0	1.08383
158	0	t2	37	3	0	0	0	1.13713	1.94945	0	42.6157
159	0	t2	28	3	0	0	0	2.08682	5.59466	0	25.0933
160	0	t2	29	3	0	0	4.75336	4.0697	5.11115	0	191.288
161	0	t2	24	2	0	0	0	0.844325	0	0	79.3601
162	0	t2	23	2	0	0	0	0	1.71946	0	101.169
163	0	t2	25	2	0	0	0	0	0	0	28.7013
164	0	t2	17	2	0	0	0	0	0.62912	0	2.7967
165	0	t2	33	3	0	0	0	0	0	0	13.2139
166	0	t2	24	2	0	0	14.306	2.08682	11.7656	6.1532	699.102
167	0	t2	32	3	0	0	0	0	0.803666	0	9.82968
168	0	t2	21	2	0	0	0	0	10.4608	0	47.8214
169	0	t2	28	3	0	0	4.75336	0	2.83826	0	14.9509
170	0	t2	39	3	0	0	1.32195	0	0	4.99397	20.5464
171	0	t2	38	3	0	0	4.90218	1.3186	9.83808	0	172.382
172	0	t2	26	2	0	0	0	0	0	0	5.92501
173	0	t2	28	3	0	0	0	0	0	0	10.4721
174	0	t2	31	3	0	0	0	0	0	0	6.47344
175	0	t2	32	3	0	0	0	1.04305	2.17471	0	10.6899
176	0	t2	34	3	0	0	0	0	0	0	3.31154
177	0	t2	39	3	0	0	0	0	2.50769	0	6.28936
178	0	t2	35	3	0	0	0	0	3.72526	0	10.6899
179	0	t2	23	2	0	0	0	1.40692	3.95054	0	6.84559
180	0	t2	23	2	0	0	0	0.620542	0	0	29.4617
181	0	t2	25	2	0	0	0	0	1.4088	0	10.3354
182	0	t2	25	2	0	0	6.06829	0.592144	5.95405	0	371.371
183	0	t2	32	3	0	0	4.00245	0	40.3597	0.756172	5.26515
184	0	t2	31	3	0	0	0	0	0	0	0
185	0	t2	35	3	0	0	0	0	2.00604	0	25.9177
186	0	t2	25	2	0	0	0	0	0	0	26.2713
187	0	t2	30	3	0	0	0	0	0	0	10.7711
188	0	t2	25	2	0	0	0	0	2.23419	0	102.334
189	0	t2	32	3	0	0	0	0	0	0	5.98364
190	0	t2	30	3	0	0	0	0	0	0	1.34898
191	0	t2	41	3	0	0	0	0	0	0	0
192	0	t2	26	2	0	0	0	0	0.470827	0	23.5271
193	0	t2	33	3	0	0	0	0	2.00604	0	4.9121
194	0	t2	27	2	0	0	0	1.65701	0	0	4.21584
195	0	t2	32	3	0	0	0	0	0	0	0
196	0	t2	37	3	0	0	0	0	0	0	13.7925
197	0	t2	28	3	0	0	0	0	0	0	2.12973
198	0	t2	33	3	0	0	1.34827	0	1.80328	0	32.6099
199	0	t2	40	3	0	0	0	0	3.38019	0	5.50629
200	0	t2	31	3	0	0	0	0	4.6191	0	7.21109
201	0	t2	29	3	0	0	0	0	0	0	15.8045
202	0	t2	38	3	0	0	0	0	1.80328	0	3.19075
203	0	t2	33	3	0	0	0	0	1.53655	0	149.31
204	0	t2	28	3	0	0	0	0	0.89989	0	1.81573
205	0	t2	31	3	0	0	0	0	1.17801	0	37.6672
206	0	t2	29	3	0	0	0	0	0	0	6.47547
207	0	t2	32	3	0	0	0	0	1.71433	0	85.8733
208	0	t2	35	3	0	0	0	0	0	0	5.64059
209	0	t2	31	3	0	0	0	0	0	0	2.86128
210	0	t2	35	3	0	0	0	0	39.7045	0	51.3434
211	0	t2	24	2	0	0	0	0	2.07132	0	27.3885
212	0	t2	27	2	0	0	0	0	0	0	2.01959
213	0	t2	30	3	0	0	0	0	0	0	3.52904
214	0	t2	40	3	0	0	17.7045	0	0.488261	0	4.23461
215	0	t2	34	3	0	0	0	0	0.365778	0	27.3885
216	0	t2	28	3	0	0	0	1.02328	8.94871	0	8.06535
217	0	t2	29	3	0	0	0	0	4.98245	0	190.945
218	0	t2	32	3	0	0	4.29265	5.45149	6.98889	1.39239	28.8353
219	0	t2	32	3	0	0	0	0.45753	0	0	2.48854
220	0	t2	40	3	0	0	0	0	5.37121	0	15.7218
221	0	t2	31	3	0	0	0	0	0	0	2.88992
222	0	t2	33	3	0	0	0	0	1.94525	0	23.0039
223	0	t2	34	3	0	0	0	0	4.58827	0	121.097
224	0	t2	34	3	0	0	0.858708	0	1.94525	0.602178	49.838
225	0	t2	27	2	0	0	2.0303	0	3.15526	0	62.7007
226	0	t2	37	3	0	0	0	0	3.15526	0	5.84367
227	0	t2	37	3	0	0	0	0	0.516697	0	4.16036
228	0	t2	36	3	0	0	0	0	1.76482	0	2.0359
229	0	t2	34	3	0	0	0	0	6.0825	0	210.858
230	0	t2	37	3	0	0	0	0	0	0	5.17062
231	0	t2	31	3	0	0	0	0	0	0	3.45179
232	0	t2	36	3	0	0	0	0	1.6747	0	8.89978
233	0	t2	31	3	0	0	0	0	0	0	9.76456
234	0	t2	24	2	0	0	0	0	0	0	2.23628
235	0	t2	24	2	0	0	0	0	2.96114	0	2.23628
236	0	t2	25	2	0	0	0	0	0.630539	0.01935	5.17062
237	0	t2	28	3	0	0	0	3.82511	2.21754	0	3.91974
238	0	t2	31	3	0	0	1.91961	1.44309	1.12751	0	82.4402
239	0	t2	31	3	0	0	0	0	0	0	3.91974
240	0	t2	36	3	0	0	0	0	2.12648	0	8.56582
241	0	t2	28	3	0	0	0	0	0	0	3.00037
242	0	t2	30	3	0	0	0	0	0	0	4.40561
243	0	t2	36	3	0	0	0	0	1.31228	0	5.17062
244	0	t2	29	3	0	0	0	6.48009	0.390738	0	10.8609
245	0	t2	32	3	0	0	0	0	1.5566	0	27.0784
246	0	t2	28	3	0	0	0	0	0.819546	0	50.7755
247	0	t2	33	3	0	0	0	0	0.502035	0	8.77674
248	0	t2	31	3	0	0	0	0	0.71915	0	9.81594
249	0	t2	28	3	0	0	0	0	0	0	9.11618
250	0	t2	29	3	0	0	0	0	1.01149	0	2.80373
251	0	t2	30	3	0	0	0	0	0	0	4.42968
252	0	t2	30	3	0	0	0	0	0	0	1.75603
253	0	t2	32	3	0	0	0	0	0	0	2.27049
254	0	t2	31	3	0	0	0	0	6.77621	0	3.02332
255	0	t2	31	3	0	0	0	0	0.502035	0	3.47449
256	0	t2	32	3	0	0	0	0	0	0	2.27049
257	0	t2	28	3	0	0	0	0	0.439726	0	1.80558
258	0	t2	31	3	0	0	0	0	1.46716	0	6.29494
259	0	t2	33	3	0	0	0	0	0.71915	0	12.9128
260	0	t2	31	3	0	0	0	0	14.7616	0	77.2542
261	0	t2	32	3	0	0	0	0	1.37743	0	6.87816
262	0	t2	31	3	0	0	0	0	0	0	3.94285
263	0	t2	35	3	0	0	0	0	6.27225	0	9.99533
264	0	t2	30	3	0	0	0	0	0.916692	0	4.18388
265	0	t2	33	3	0	0	0	0	0	0	8.44408
266	0	t2	32	3	0	0	0	0	3.11433	0	93.9725
267	0	t2	35	3	0	0	63.7831	0	2.36553	1.47657	15.113
268	0	t2	33	3	0	0	0	0	0	0	4.55441
269	0	t2	33	3	0	0	0	0	0	0	7.95753
270	0	t2	36	3	0	0	0	0	0.614105	0	9.28849
271	0	t3	34	3	0	5.05863	0	11.1699	0	0	2.84
272	0	t3	37	3	0	0	0	0	0	0	5.45586
273	0	t3	29	3	0	0	0	0	0	0	6.9274
274	0	t3	32	3	0	0	0	0	0	0	4.39726
275	0	t3	32	3	0	0	0	0	0	0	3.35995
276	0	t3	33	3	0	0	0	0	0	0	6.18172
277	0	t3	35	3	0	0	0	0	1.22588	0	12.1608
278	0	t3	34	3	0	0	0	0	0.377812	0	14.5851
279	0	t3	34	3	0	0	0	0	0	0	11.2483
280	0	t3	32	3	0	0	0	0	5.37927	0	6.55192
281	0	t3	38	3	0	0	0	0	0	0	3.18723
282	0	t3	37	3	0	0	13.4626	0	4.42826	12.8918	5.09944
283	0	t3	34	3	0	0	0	0	0	0	11.9297
284	0	t3	31	3	0	0	0	0	0	0	25.0933
285	0	t3	33	3	0	0	0	0	0	0	9.61915
286	0	t3	34	3	0	0	0	0	0	0	3.82393
287	0	t3	37	3	0	0	0	0	0	0	4.68491
288	0	t3	35	3	0	0	0	0	0	0	7.41429
289	0	t3	41	3	0	0	0	1.40692	6.09088	0	13.4556
290	0	t3	34	3	0	0	0	0	0	0	8.7944
291	0	t3	34	3	0	0	3.71865	4.81594	10.7794	0	525.804
292	0	t3	32	3	0	0	0	0	0	0	33.4697
293	0	t3	33	3	0	0	0	0	4.29229	0	218.218
294	0	t3	32	3	0	0	0	0	1.94945	0	22.4266
295	0	t3	31	3	0	0	0	0	0.62912	0	3.82393
296	0	t3	37	3	0	0	0	0	2.618	0	55.301
297	0	t3	33	3	0	0	0	0	1.94945	0	5.03426
298	0	t3	37	3	0	0	0	0	1.48175	0	2.44821
299	0	t3	30	3	0	0	0	0	14.0685	0	8.19343
300	0	t3	37	3	0	0	0	1.58028	0	0	44.1302
301	0	t3	35	3	0	0	4.01377	1.13713	1.71946	5.71008	18.4748
302	0	t3	42	3	0	0	0	0	4.75622	0	8.7944
303	0	t3	29	3	0	0	0	1.40692	0	0	7.60678
304	0	t3	35	3	0	0	0	0	0.62912	0	9.20334
305	0	t3	35	3	0	0	0	0	0	0	10.2561
306	0	t3	36	3	0	0	0	0	0	0	3.31154
307	0	t3	32	3	0	0	0	0	0.406063	0	3.99509
308	0	t3	40	3	0	0	0	0	3.83766	0	8.19343
309	0	t3	31	3	0	0	0	0	2.618	0	6.10657
310	0	t3	31	3	0	0	0	0.325965	0	0	5.03426
311	0	t3	34	3	0	0	0	0	4.49909	0	89.8568
312	0	t3	34	3	0	0	0	4.37906	2.5717	0	51.3302
313	0	t3	38	3	0	0	0	0	36.1648	0	8.2634
314	0	t3	36	3	0	0	0	0	0	0	1.75494
315	0	t3	39	3	0	0	0	0	11.7923	0	21.5915
316	0	t3	33	3	0	0	0	0	0	0	5.80234
317	0	t3	35	3	0	0	0	4.37906	5.95405	0	30.3723
318	0	t3	34	3	0	0	0	0	0	0	54.8586
319	0	t3	40	3	0	0	0	1.21244	10.0082	0	3.01181
320	0	t3	35	3	0	0	0	0.924196	0	0	3.69946
321	0	t3	33	3	0	0	0	0	2.90695	0	82.8505
322	0	t3	39	3	0	0	0	0	2.45961	0	6.34989
323	0	t3	32	3	0	0	0	0	0	0	3.69946
324	0	t3	37	3	0	0	0	0	0	0	2.48854
325	0	t3	41	3	0	0	0	5.25061	39.1781	0	16.0937
326	0	t3	32	3	0	0	0	0	0	0	0.866975
327	0	t3	36	3	0	0	0	0	0	0	1.91742
328	0	t3	34	3	0	0	0	0	1.53655	0	13.1227
329	0	t3	36	3	0	0	0	0	0	0	11.3112
330	0	t3	37	3	0	0	0	0	0.803353	0	17.5216
331	0	t3	37	3	0	0	0	0	0.365778	0	15.1039
332	0	t3	37	3	0	0	0	0	5.40448	0	11.6998
333	0	t3	36	3	0	0	0	0	0.89989	0	5.11142
334	0	t3	39	3	0	0	0	0	4.51088	0	8.30582
335	0	t3	38	3	0	0	0	0	0	0	9.30811
336	0	t3	38	3	0	0	0	0	0.994134	0	2.97017
337	0	t3	39	3	0	0	0	19.4112	55.2259	0	17.7767
338	0	t3	31	3	0	0	0	0	0.365778	0	37.2237
339	0	t3	32	3	0	0	0	0	1.08669	0	3.64388
340	0	t3	34	3	0	0	0	0	1.80328	0	2.22567
341	0	t3	39	3	0	0	0	0	0	0	3.19075
342	0	t3	34	3	0	0	0	1.65701	2.23419	0	92.6123
343	0	t3	33	3	0	0	0	0	0	0	17.8971
344	0	t3	36	3	0	0	0	1.57007	4.9725	0	28.0866
345	0	t3	40	3	0	0	0	0	8.04176	0	6.993
346	0	t3	35	3	0	0	0	0	4.9179	0	4.91061
347	0	t3	38	3	0	0	0	5.20075	1.31228	0	9.94276
348	0	t3	39	3	0	0	0	0	2.40085	0	10.3046
349	0	t3	40	3	0	0	0	0.0240426	12.5174	0	5.98235
350	0	t3	34	3	0	0	0	0	2.49317	0	6.55116
351	0	t3	42	3	0	0	0	0	1.03331	0	6.993
352	0	t3	43	3	0	0	0	0.637802	28.3652	0	9.76456
353	0	t3	42	3	0	0	0	0	3.05878	0	3.00037
354	0	t3	38	3	0	0	0	0	2.40085	0	41.5708
355	0	t3	41	3	0	0	0	0.715621	57.9637	0	6.69696
356	0	t3	35	3	0	0	0	0	0.239888	0	5.43583
357	0	t3	41	3	0	0	0	0.177585	9.3551	0	9.58813
358	0	t3	35	3	0	0	0	0	0	0	5.84367
359	0	t3	33	3	0	0	0	0	2.12421	0	8.09216
360	0	t3	32	3	0	0	0	3.01679	0	0	16.9446
361	0	t3	32	3	0	0	0	0	0.737121	0	4.53002
362	0	t3	34	3	0	0	0	0	0	0	3.80113
363	0	t3	36	3	0	0	0	0	2.86782	0	50.3962
364	0	t3	35	3	0	0	0	0	0.630539	0	8.23849
365	0	t3	39	3	0	0	0.990355	0.253955	36.741	0	17.9421
366	0	t3	34	3	0	0	0	0	1.40346	0	9.41345
367	0	t3	35	3	0	0	0	0	0	0	3.33744
368	0	t3	39	3	0	0	0	0	15.0268	0	6.12242
369	0	t3	35	3	0	0	0	0	0	0	29.7434
370	0	t3	37	3	0	0	0	0	1.5566	0	7.79861
371	0	t3	33	3	0	0	0	0	2.18376	0	3.58991
372	0	t3	37	3	0	0	0	0	1.82443	0	11.1102
373	0	t3	35	3	0	0	0	0	1.64588	0	25.0616
374	0	t3	35	3	0	0	0	0	0	0	6.73013
375	0	t3	36	3	0	0	0	0	3.40614	0	39.9778
376	0	t3	35	3	0	0	0	0	0	0	3.36014
377	0	t3	35	3	0	0	0	0	0.916692	0	6.01208
378	0	t3	35	3	0	0	0	0	0	0	3.02332
379	0	t3	36	3	0	0	0	0	4.75682	0	9.46254
380	0	t3	36	3	0	0	2.11381	0	12.2734	0	220.786
381	0	t3	36	3	0	0	0	0	0.614105	0	2.80373
382	0	t3	34	3	0	0	0	0	0	0	1.57812
383	0	t3	36	3	0	0	0	0	0.819546	0	6.73013
384	0	t3	37	3	0	0	0	0	0	0	24.7365
385	0	t3	35	3	0	0	0	0	0	0	19.1127
386	0	t3	36	3	0	0	0	0	8.26328	0	269.655
387	0	t3	38	3	0	0	0	0	0	0	20.495
388	0	t3	40	3	0	0	0	0	4.75682	0	8.11807
389	0	t3	35	3	0	0	0	0	0	0	5.87279
390	0	t3	38	3	0	0	0	0	0.614105	0	5.06593
391	0	t3	37	3	0	0	2.11381	0	8.55054	1.14164	157.571
392	0	t3	38	3	0	0	76.7917	0.869119	36.7583	2.06446	10.9197
393	0	t3	36	3	0	0	0	0	0.819546	0	23.7794
394	0	t3	37	3	0	0	0	0	0	0	5.19704
395	0	t3	38	3	0	0	0	0	1.46716	0	5.19704
396	0	t4	39	3	0	5.37443	0	4.86685	0	0	3.53243
397	0	t4	40	3	0	0	0	0	0	0	4.22349
398	0	t4	39	3	0	0	0	0	5.87262	0	4.22349
399	0	t4	38	3	0	0	0	0	11.6719	0	7.5011
400	0	t4	40	3	0	0	0	0	0	0	2.12718
401	0	t4	41	3	0	0	0	0	4.31235	0	6.73898
402	0	t4	40	3	0	0	0	0	0.947906	0	2.84
403	0	t4	39	3	0	0	0	0	3.62829	0	9.09825
404	0	t4	39	3	0	0	0	2.8632	4.77972	0	8.6893
405	0	t4	40	3	0	0	0	0	0.377812	0	5.09944
406	0	t4	38	3	0	0	0	0	9.29071	0	9.93667
407	0	t4	41	3	0	0	17.6189	0	5.74807	14.4041	6.9274
408	0	t4	40	3	0	0	0	0	11.3382	0	8.28693
409	0	t4	40	3	0	0	0	0	1.48175	0	12.5015
410	0	t4	40	3	0	0	0	0	1.35853	0	0
411	0	t4	40	3	0	0	0	0	5.96558	0	3.14051
412	0	t4	39	3	0	0	0	0	6.47196	0	6.10657
413	0	t4	40	3	0	0	0	0	26.3646	0	8.7944
414	0	t4	38	3	0	0	0	2.08682	8.79326	0	12.0368
415	0	t4	39	3	0	0	0	0	0	0	4.51147
416	0	t4	40	3	0	0	0	0	0	0	7.99632
417	0	t4	40	3	0	0	0	1.2288	9.68538	0	6.28936
418	0	t4	38	3	0	0	0	0	1.71946	0	3.65306
419	0	t4	40	3	0	0	0	0	12.1048	0	9.61915
420	0	t4	40	3	0	0	0	0	0.406063	0	6.84559
421	0	t4	40	3	0	0	0	0	26.0808	0	8.39212
422	0	t4	39	3	0	0	0	0	0	0	4.51147
423	0	t4	41	3	0	0	2.67121	0	0	2.5913	20.8529
424	0	t4	37	3	0	0	0	0	0	0	3.14051
425	0	t4	38	3	0	0	0	4.72055	87.7725	0	33.0529
426	0	t4	37	3	0	0	0	0	0	0	8.19343
427	0	t4	41	3	0	0	0	1.40692	5.59466	0	4.85915
428	0	t4	40	3	0	0	0	0	2.17471	0	6.10657
429	0	t4	40	3	0	0	0	1.49406	145.359	0	40.6568
430	0	t4	40	3	0	0	0	0	2.50769	0	5.56545
431	0	t4	40	3	0	0	0	0	0	0	11.2141
432	0	t4	41	3	0	0	0	4.47342	44.5148	0	9.90714
433	0	t4	41	3	0	0	0	0	1.4088	0	2.66438
434	0	t4	40	3	0	0	0	0	8.65616	0	21.9071
435	0	t4	40	3	0	0	0	4.00738	16.2608	0	12.1235
436	0	t4	40	3	0	0	0	0	15.4561	0	8.2634
437	0	t4	42	3	0	0	0	0	2.5717	0	1.12338
438	0	t4	39	3	0	0	0	0	25.0562	0	9.07175
439	0	t4	41	3	0	0	0	1.57007	9.09664	0	20.9687
440	0	t4	33	3	0	0	0	0	5.33484	0	10.1204
441	0	t4	40	3	0	0	0	0	0	0	1.34898
442	0	t4	37	3	0	0	0	0	83.317	0	29.2145
443	0	t4	38	3	0	0	0	1.30753	10.8546	0	7.67074
444	0	t4	40	3	0	0	0	0	4.51088	0	9.65597
445	0	t4	38	3	0	0	0	0	1.53655	0	3.19075
446	0	t4	41	3	0	0	0	0	20.4601	0	18.5569
447	0	t4	39	3	0	0	0	0	2.16129	0	5.91327
448	0	t4	41	3	0	0	0	0	1.9817	0	4.23461
449	0	t4	40	3	0	0	0	0	8.6645	0	21.6205
450	0	t4	41	3	0	0	0	0	2.80444	0	4.85468
451	0	t4	38	3	0	0	0	0	52.4171	0	17.269
452	0	t4	40	3	0	0	0	0.817598	22.317	0	4.98241
453	0	t4	40	3	0	0	0	0	1.62546	0	2.86128
454	0	t4	40	3	0	0	0	0	0	0	6.90895
455	0	t4	40	3	0	0	0	0	53.9964	0	31.2814
456	0	t4	37	3	0	10.825	13.9588	33.2509	155.01	9.7645	37.9923
457	0	t4	39	3	0	0	0	1.03233	23.7761	0	5.84367
458	0	t4	42	3	0	0	0	4.9598	43.2257	0	21.5093
459	0	t4	41	3	0	0	0	0	15.2327	0	14.1245
460	0	t4	39	3	0	0	0	0	4.26711	0	3.00037
461	0	t4	39	3	0	0	0	8.65005	175.841	0	21.8026
462	0	t4	39	3	0	0	0	0	2.40085	0	6.84424
463	0	t4	40	3	0	0	0	0.177585	5.37121	0	7.44836
464	0	t4	38	3	0	0	0	0	10.6187	0	18.4623
465	0	t4	41	3	0	0	0	0	0.630539	0	4.03948
466	0	t4	39	3	0	0	0	0	2.67936	0	5.43583
467	0	t4	40	3	0	0	0	0	0.737121	0	3.80113
468	0	t4	41	3	0	0	0	0	8.84325	0	7.02771
469	0	t4	39	3	0	0	0	0	0.230646	0	3.02332
470	0	t4	40	3	0	0	0	0	7.03532	0	6.87816
471	0	t4	40	3	0	0	0	0	3.50493	0	8.9456
472	0	t4	41	3	0	0	0	0	9.29277	0	3.36014
473	0	t4	40	3	0	0	0	0	7.43318	0	9.81594
474	0	t4	39	3	0	0	0	0	8.55054	0	4.68039
475	0	t4	41	3	0	0	0	0	0.916692	0	17.5396
476	0	t4	39	3	0	0	0	0	14.7616	0	12.2939
477	0	t4	39	3	0	0	0	0	8.99168	0	6.29494
478	0	t4	41	3	0	0	0	0	2.82891	0	6.87816
479	0	t4	40	3	0	0	0	0	4.75682	0	4.80762
480	0	t4	40	3	0	0	0	4.61717	3.70489	0	8.9456
481	0	t4	41	3	0	0	0	0	2.73508	0	5.46326
482	0	t4	41	3	0	0	0	0	3.50493	0	7.33138
483	0	t4	39	3	0	0	0	0	1.64588	0	6.87816
484	0	t4	40	3	0	0	0	0	0	0	3.82408
485	0	t4	40	3	0	0	0	0	4.01107	0	5.87279
486	0	t4	41	3	0	0	0	0	3.21086	0	9.28849
487	0	t4	39	3	0	0	0	0	7.1667	0.0179883	6.43853
488	0	t4	38	3	0	0	0	0	4.86716	0	5.46326
489	0	t4	40	3	0	0	0	0	6.77621	0	10.5444
490	0	115-t1	35	3	0	.	.	.	.	.	.
491	0	142-t1	29	3	0	.	.	.	.	.	.
492	0	144-t1	12	1	0	.	.	.	.	.	.
493	0	148-t1	27	2	0	.	.	.	.	.	.
494	0	209-t1	27	2	0	.	.	.	.	.	.
495	0	250-t1	35	3	0	.	.	.	.	.	.
496	0	t2	33	3	0	.	.	.	.	.	.
497	0	t2	31	3	0	.	.	.	.	.	.
498	0	t3	35	3	0	.	.	.	.	.	.
499	0	t4	38	3	0	.	.	.	.	.	.

## Sheet: peripheral cytokines_Pv
ViMiP	group	sample	ga	tri	sample_inf	IL-12p70	TNF	IL-10	IL-6	IL-1b	IL-8
1	1	t2	27	2	0	0	0	1.28841	0.276795	0	0.917963
2	1	t3	37	3	0	0	0	0	0.456922	0	2.45692
3	1	t3	33	3	0	0	6.80158	2.01531	0	9.92331	18.3553
4	1	t5	42	3	0	0	1.65602	1.93097	3.18067	1.42307	11.025
5	1	t2	33	3	0	0	6.32586	1.50528	0	4.60369	16.1445
6	1	t3	35	3	0	0	5.24145	0.765545	0	3.56625	11.2483
7	1	t2	20	2	0	0	0	5.26164	6.37926	0	7.1172
8	1	t3	29	3	0	0	0	2.60676	0	0	3.01401
9	1	t4	41	3	0	0	0	1.24206	9.59254	0	13.8356
10	1	t2	21	2	0	0	0	1.41854	0	0	2.66483
11	1	t2	39	3	0	0	0	0	2.29092	0	68.9452
12	1	t3	41	3	0	0	0	0	6.90009	0	8.6893
13	1	t2	37	3	0	0	0	1.84649	4.77972	0	45.4536
14	1	t3	39	3	0	0	0	0.867439	3.7411	0	4.39726
15	1	t2	38	3	0	0	0	0	89.9722	0	25.6476
16	1	t2	22	2	0	0	0	0	0	0	2.12293
17	1	t2	25	2	0	0	0	0.541004	1.47927	0	13.8356
18	1	t2	39	3	0	0	0	11.0259	7.43595	0	6.55192
19	1	t2	29	3	0	0	0	0	1.7193	0	39.9744
20	1	t3	35	3	0	0	0	1.5913	2.17853	0	25.6476
21	1	t4	38	3	0	0	0	0	0.612518	0	9.30525
22	1	t2	35	3	0	0	0	0	0	0	5.27715
23	1	t4	41	3	0	0	0	2.01531	1.95136	0	23.2707
24	1	t2	21	2	0	0	0	0	0.129228	0	6.86993
25	1	t4	31	3	0	0	0	0	0.276795	0	5.45988
26	1	t5	41	3	0	0	0	0	0.622451	0	5.45988
27	1	t2	41	3	0	0	0	0	0	0	0
28	1	t2	32	3	0	0	0	0	4.8982	0	14.0832
29	1	100-t1	26	2	0	0	0	0	0	0	4.74676
30	1	t2	19	2	0	0	0	0	0.766378	0	4.80154
31	1	t3	29	3	0	0	0	0	2.11309	0	17.6844
32	1	t4	35	3	0	0	0	0	1.08386	0	4.16761
33	1	t2	20	2	0	0	0	1.72637	255.676	0	13.082
34	1	t3	30	3	0	0	0	0	3.45663	0	3.25443
35	1	t4	40	3	0	0	0	0.0881386	11.2168	0	6.52636
36	1	t2	17	2	0	0	0	336.337	25.9765	0	15.0958
37	1	t4	27	2	0	0	11.4947	0	3.29213	0	51.4801
38	1	t5	40	3	0	0	0	0	0.947906	0	3.01401
39	1	t2	30	3	0	0	0	0	0	0	0
40	1	t4	39	3	0	0	0	1.41854	19.1247	0	7.89094
41	1	t2	38	3	0	0	0	0.765545	9.59254	0	9.72444
42	1	t2	40	3	0	0	0	2.58935	19.6817	0	9.82968
43	1	166-t1	9	1	0	0	0	0	0	0	23.4047
44	1	t3	20	2	0	0	0	0	0	0	8.39212
45	1	t5	36	3	0	0	0	4.72055	16.4149	0	14.1934
46	1	t2	23	2	0	0	3.12497	0.736891	0	1.53323	9.41037
47	1	t3	31	3	0	0	0	0	0	0	4.85915
48	1	t4	41	3	0	0	0	0	0	0	20.8529
49	1	t2	25	2	0	0	0	2.08682	0	0	0
50	1	t3	34	3	0	0	0	0	2.618	0	2.62325
51	1	t4	40	3	0	0	0	0	5.23089	0	5.56545
52	1	t3	19	2	0	0	0	0.325965	0	0	11.58
53	1	t5	30	3	0	0	0	7.09181	2.618	0	16.7982
54	1	t2	38	3	0	0	0	0	2.17471	0	9.20334
55	1	t4	40	3	0	0	0	0	0	0	7.03372
56	1	t2	24	2	0	0	0	0	0	0	28.4593
57	1	t3	32	3	0	0	0	0	0	0	3.69946
58	1	t4	40	3	0	0	0	0	1.00566	0	4.21584
59	1	t3	17	2	0	0	0	0	0	0	88.0594
60	1	t2	38	3	0	0	0	0.613701	0	0	0.917963
61	1	t3	41	3	0	0	0	0	0.847101	0	1.62
62	1	265-t1	26	2	0	0	1.30768	0	0.89865	0	22.8783
63	1	t2	32	3	0	0	0	0	0	0	0
64	1	t3	37	3	0	0	0	0	0	0	4.04334
65	1	t4	39	3	0	0	0	0	2.23419	0	1.34898
66	1	t2	22	2	0	0	0	0.711075	0	0	31.964
67	1	t3	30	3	0	0	3.71254	0	4.03552	0	108.587
68	1	t2	38	3	0	0	0	1.74335	25.61	0	9.90714
69	1	t2	24	2	0	0	0	0	0	0	11.4386
70	1	t3	33	3	0	0	0	0	0	0	0
71	1	t4	39	3	0	0	0	0	1.53655	0	2.01959
72	1	t2	36	3	0	0	0	0	1.44751	0	6.76524
73	1	t3	41	3	0	0	0	0	1.53655	0	3.52904
74	1	t2	23	2	0	0	0	0	2.16129	0	18.8221
75	1	t2	37	3	0	0	0	0	2.34246	0	14.875
76	1	t3	38	3	0	0	0	0	7.00433	0	8.46866
77	1	t3	40	3	0	0	2.90726	0	7.67333	0.779367	2.5399
78	1	t2	10	1	0	0	0	0	0	0	8.10216
79	1	t2	24	2	0	0	0	0	0	0	2.43441
80	1	t3	33	3	0	0	0	0	0.365778	0	4.11419
81	1	t4	39	3	0	0	0	0	1.08669	0	4.3562
82	1	t4	36	3	0	0	0	0.422692	10.1991	0	7.8271
83	1	t2	35	3	0	0	0	0	2.16129	0	33.8214
84	1	t3	40	3	0	0	0	0	3.77927	0	10.1911
85	1	t2	40	3	0	0	2.57343	0	0	1.41438	4.3562
86	1	t2	24	2	0	0	0	0.0287852	0	0	6.61962
87	1	t3	32	3	0	0	0	0	0.803353	0	18.2943
88	1	t4	40	3	0	0	0	0	4.1919	0	5.24173
89	1	t2	39	3	0	0	0	0	0.365778	0	1.81573
90	1	t2	26	2	0	0	0	0	0	0	9.83255
91	1	t4	34	3	0	0	0	99.5145	9.72338	0	8.79935
92	1	t5	40	3	0	0	0	0	0.488261	0	17.0189
93	1	t2	31	3	0	0	0	0	1.35819	0	73.4145
94	1	t5	38	3	0	0	0.853773	0	2.16129	0	32.6099
95	1	t6	41	3	0	0	0	0	77.343	0	8.96722
96	1	t2	34	3	0	1.64016	22.1796	3.98786	9.88044	26.8585	11.3112
97	1	t3	30	3	0	0	0	0	4.1919	0	2.43441
98	1	t4	38	3	0	0	0	0	1.35819	0	2.7533
99	1	t5	41	3	0	0	0	0	2.89865	0	5.24173
100	1	t2	40	3	0	0	0	0	1.35819	0	2.32968
101	1	t3	20	2	0	0	15.177	0	0	24.0296	10.6736
102	1	t4	30	3	0	0	0	0	0.239888	0	3.56717
103	1	t5	40	3	0	0	0	0	2.30899	0	3.45179
104	1	t4	29	3	0	0	0	0	0	0	15.236
105	1	t5	38	3	0	0	0	0	1.26575	0	2.32135
106	1	t2	32	3	0	0	0	57.9384	7.35826	0	10.3046
107	1	t2	32	3	0	0	0	0	1.31228	0	3.56717
108	1	t4	41	3	0	0	0	0	1.58452	0	0.581614
109	1	t2	25	2	0	0	0	0	0.516697	0	37.429
110	1	t3	31	3	0	0	0	0	0	0	4.7825
111	1	t4	41	3	0	0	0	0	3.25244	0	4.7825
112	1	t2	21	2	0	0.987679	0	0.669611	0.536444	0.70073	3.17806
113	1	t3	29	3	0	0	0	0	0	0	3.25443
114	1	t2	20	2	0	0	0	1.2135	1.21237	0.561414	3.81261
115	1	t4	30	3	0	0	0	0	6.98896	0.631867	385.722
116	1	t2	29	3	0	0	0	0	4.37325	0	4.40561
117	1	t3	34	3	0	0	0	0	1.85497	0	9.58813
118	1	t5	40	3	0	0	0	0	4.05752	0	6.55116
119	1	t2	28	3	0	0	0	0	0	0	14.7957
120	1	t3	34	3	0	0	0	0	0	0	11.2412
121	1	t5	41	3	0	0	0	0.177585	4.05752	0	14.346
122	1	425-t1	21	2	0	0	0	0	0	0	6.84424
123	1	t2	22	2	0	0	0	0	0.483293	0	38.6745
124	1	t3	31	3	0	0	0	0	1.42828	0	99.3647
125	1	t2	24	2	0	0	0	0.177585	35.1557	0	3.80113
126	1	t3	27	2	0	0	0	0	0	0	5.98235
127	1	t4	30	3	0	0	0	0.101022	4.69719	0	6.2639
128	1	t5	34	3	0	0	0	0	15.6501	0	4.16036
129	1	t6	38	3	0	0	0	0	4.9179	0	1.52171
130	1	t2	21	2	0	0	0	0	0	0	2.38879
131	1	t3	31	3	0	0	0	0	0.640928	0	50.5819
132	1	t4	42	3	0	0	0	0	0.640928	0	3.17806
133	1	t2	22	2	0	0	0	2.62724	106.741	0	23.1125
134	1	t4	29	3	0	0	0	0.101033	65.246	0	16.9492
135	1	t2	32	3	0	0	0	0	0.937319	0	23.9354
136	1	t3	37	3	0	0	0	0	0	0	3.11176
137	1	t4	40	3	0	0	0	0	1.58452	0	2.56386
138	1	t2	23	2	0	0	0	0	0.28807	0	4.59163
139	1	t4	32	3	0	0	0	0	1.36931	0	5.0627
140	1	t2	32	3	0	0	0	0	0.239888	0	6.2639
141	1	t3	35	3	0	0	0	1.19448	1.31228	0	8.73196
142	1	t4	36	3	0	0	0	0	3.35035	0	12.4283
143	1	t2	31	3	0	0	0	0	0	0	16.9313
144	1	t4	36	3	0	0	0	0	0.516697	0	5.57043
145	1	t2	31	3	0	0	0	0	0	0	18.9926
146	1	t3	38	3	0	0	0	0	0.239888	0	6.12242
147	1	472-t1	26	2	0	0	0	0	0	0	5.03998
148	1	t4	39	3	0	0	0	0	2.45711	0	1.35338
149	1	t2	34	3	0	0	0	0	1.5566	0	58.5797
150	1	520-t1	30	3	0	0	0	0	0	0	6.15279
151	1	t2	23	2	0	0	0	0.779646	1.75205	0	4.43344
152	1	t3	27	2	0	0	0	0	1.52229	0	90.1094
153	1	t3	21	2	0	0	24.5835	1.10476	1.08386	3.93031	13.3036
154	1	t2	37	3	0	0	0	0	1.37743	0	3.58991
155	1	t3	40	3	0	0	0	0	0	0	4.93613
156	1	t2	24	2	0	0	0	1.26816	0	0	2.11711
157	1	t2	35	3	0	0	0	0.239565	0.713563	0	28.2342
158	1	t2	20	2	0	0	10.902	0.498859	10.1835	0	392.138
159	1	t2	19	2	0	0	0	6.02292	2.76558	0	4.08088
160	1	t2	25	2	0	0	0	0	6.1136	0	224.179
161	1	30-t1	11	1	1	0	0	2.35256	1.47927	0	9.72444
162	1	63-t1	13	1	1	0	0	0	0	0	2.45692
163	1	86-t1	8	1	1	0.176461	0	284.786	12.1227	0	8.00706
164	1	97-t1	11	1	1	0	0	23.2693	4.79395	0	3.4885
165	1	103-t1	6	1	1	0	0	329.757	48.1256	0	34.6466
166	1	109-t1	11	1	1	0	0	8.31033	0.456922	0	3.33162
167	1	119-t1	6	1	1	0	0	0	0	0	13.8356
168	1	t2	13	1	1	0	0	6.54249	5.59466	0	16.5273
169	1	227-t1	9	1	1	0	0	152.491	42.6695	0	21.1621
170	1	255-t1	10	1	1	0	0	30.483	5.09255	0	9.07175
171	1	276-t1	9	1	1	0	0	7.05202	0	0	8.2634
172	1	282-t1	13	1	1	0	0	119.646	27.0341	0	8.86718
173	1	315-t1	9	1	1	0	0.470009	8.57111	0.758262	0.691247	5.97808
174	1	318-t1	12	1	1	0	0	635.351	116.608	0	42.2748
175	1	323-t1	5	1	1	81.3437	123.297	3345.14	246.737	92.6159	99.2589
176	1	327-t1	10	1	1	0	0	43.499	7.537	0	20.7524
177	1	341-t1	7	1	1	0	10.7603	10832.4	10165.6	0.621693	592.947
178	1	352-t1	11	1	1	0	3.01949	2582.75	293.763	0.200094	79.0168
179	1	382-t1	9	1	1	0	0	448.583	61.6386	0	11.6291
180	1	385-t1	12	1	1	0	0	1474.27	411.568	0	41.5077
181	1	414-t1	13	1	1	0	0	8.19052	1.40346	0	4.65565
182	1	419-t1	8	1	1	0.554392	0.268288	4.23188	3.04983	0.561414	4.06509
183	1	420-t1	11	1	1	0	0	71.6095	50.6886	0	7.10537
184	1	431-t1	12	1	1	0	0	0.724865	0	0	4.68745
185	1	435-t1	13	1	1	0	0	0	0	0	2.95376
186	1	441-t1	8	1	1	0	0	2158.18	388.338	0	6.988
187	1	548-t1	12	1	1	0.0941001	0	17.5778	26.0889	0	101.683
188	1	2-t1	17	2	1	0	0	19.429	1.32212	0	6.52636
189	1	t2	23	2	1	0	31.1854	1.15178	1.47927	23.9977	10.3665
190	1	14-t1	21	2	1	0	36.1781	4.57768	0	21.6716	43.9072
191	1	26-t1	27	2	1	0	27.3151	1.41854	1.8361	23.1076	9.51398
192	1	t3	26	2	1	0	0	0	0	0	20.4212
193	1	t4	27	2	1	0	0	57.9164	7.43595	0	4.74676
194	1	48-t1	15	2	1	0	0	7.88372	7.30053	0	5.9985
195	1	69-t1	19	2	1	0	0	114.679	36.657	0	21.9764
196	1	95-t1	24	2	1	0	0	21.5617	2.06541	0	12.1608
197	1	t3	25	2	1	0	0	436.091	76.5648	0	15.4449
198	1	t3	23	2	1	0	0	92.0086	16.5241	0	9.30525
199	1	120-t1	27	2	1	0	0	31.9247	1.95136	0	15.8789
200	1	122-t1	24	2	1	0	0	4.67343	0	0	2.48806
201	1	145-t1	23	2	1	0	0	10.7215	1.94945	0	7.41429
202	1	211-t1	15	2	1	0	5.80585	15.0921	0	3.50189	6.65884
203	1	218-t1	15	2	1	0	0	1607.16	85.4115	0	46.7437
204	1	t2	17	2	1	0	0	9.12136	11.7656	0	12.5015
205	1	t4	26	2	1	0	0	24.9976	7.66484	0	12.2681
206	1	233-t1	15	2	1	0	0	9.12136	3.83766	0	4.51147
207	1	254-t1	16	2	1	0	0	0	0	0	4.04334
208	1	t2	16	2	1	0	1.56615	55.865	23.975	0	8.86718
209	1	t4	21	2	1	0	3.42213	382.562	234.654	0	33.6121
210	1	273-t1	23	2	1	0	0	20.3292	0.470827	0	4.9121
211	1	283-t1	25	2	1	0	0	0	0	0	10.1911
212	1	t3	25	2	1	0	0	23.4878	0.803353	0	9.30811
213	1	293-t1	14	2	1	0	0	0	0.365778	0	19.6334
214	1	317-t1	16	2	1	0	0	6.54796	1.53655	0	22.2133
215	1	334-t1	20	2	1	0	0	47.3383	6.36599	0	4.47899
216	1	340-t1	18	2	1	0	0	9.69004	3.38019	0.482919	10.7427
217	1	347-t1	26	2	1	0	0	176.784	22.0444	0	15.3351
218	1	t2	22	2	1	0	0	0	4.1919	0	2.7533
219	1	t2	22	2	1	0	0	0	0	0	1.91742
220	1	t3	25	2	1	0	0	0	0	0	10.1911
221	1	356-t1	14	2	1	0	0	0	0	0	15.8045
222	1	t2	15	2	1	0	149.226	110.994	4.58827	164.563	17.6857
223	1	t2	22	2	1	0	0	9.22821	1.05431	0	16.3031
224	1	t3	23	2	1	0	0	80.4535	6.76037	0	10.0678
225	1	389-t1	27	2	1	0	0	1714.63	345.971	0	47.1228
226	1	t3	26	2	1	0	0	38.6649	2.5693	0	9.3304
227	1	421-t1	21	2	1	0	0	262.482	49.0874	0	13.2597
228	1	432-t1	21	2	1	0	0	104.911	16.9499	0	5.84367
229	1	t3	25	2	1	0	0	4239.45	4073.92	0	215.183
230	1	442-t1	24	2	1	0	0	8.96383	0.390738	0	8.40133
231	1	445-t1	25	2	1	0	0	257.773	57.3704	0	11.2412
232	1	448-t1	14	2	1	0	0	121.769	22.1401	0	13.8262
233	1	t2	22	2	1	0	0	21.3291	2.50357	0	5.16221
234	1	449-t1	14	2	1	0	0	1.7739	0.483293	0	5.16221
235	1	453-t1	27	2	1	1.26107	0	13.8327	2.12648	0	4.65565
236	1	543-t1	15	2	1	0	0	700.262	43.8254	0	26.2313
237	1	t2	17	2	1	0	0.840209	8.58685	2.49639	0.433671	48.6064
238	1	t4	22	2	1	0	3.90695	287.781	8.09508	0.509934	26.8849
239	1	558-t1	19	2	1	0.584729	0	366.271	256.637	0	19.3766
240	1	561-t1	16	2	1	0	0	7.39803	6.88427	0	7.37985
241	1	t3	23	2	1	0	0	406.944	10.6445	0	16.9969
242	1	569-t1	16	2	1	0	0	358.65	10.6445	0	4.08088
243	1	570-t1	21	2	1	0.898735	1.33139	8.83948	10.1835	0	16.9969
244	1	588-t1	21	2	1	0	41.6933	59.662	27.1834	32.7036	4.99584
245	1	592-t1	24	2	1	0	0	131.686	81.4417	0	2.18358
246	1	11-t1	36	3	1	0	0	211.374	59.4732	0	39.9744
247	1	t4	40	3	1	0	8.9596	1.41854	0.612518	5.82903	17.2305
248	1	t5	38	3	1	0	0	3.74272	9.44105	0	7.30842
249	1	51-t1	34	3	1	0	0	78.4716	22.7471	0	9.30525
250	1	53-t1	34	3	1	0	0	530.034	55.1602	0	14.3331
251	1	62-t1	37	3	1	0	0	0.657719	3.62829	0	7.30842
252	1	t3	31	3	1	0	0	74.2861	6.83749	0	3.17806
253	1	t4	39	3	1	0	0	4.7089	1.43347	0	2.45692
254	1	t3	32	3	1	0	0	4.57768	0	0	7.5011
255	1	t4	33	3	1	0	0	290.23	42.5453	0	11.9297
256	1	t5	38	3	1	0	0	24.1653	65.8946	0	21.0351
257	1	82-t1	38	3	1	0	0	472.125	77.0651	0.548429	16.9554
258	1	87-t1	39	3	1	0	0	8.93993	2.46361	0	2.95376
259	1	t3	38	3	1	0	0	324.111	86.7642	0	28.1746
260	1	96-t1	30	3	1	0	0	50.5481	7.43595	0	8.08815
261	1	98-t1	39	3	1	0	0	644.969	57.2808	0	8.28693
262	1	t3	35	3	1	0	0	124.138	47.348	0	22.9429
263	1	t2	31	3	1	0	0	154.786	28.3097	0	99.5802
264	1	t3	35	3	1	0	0	8.3681	4.54477	0	24.9536
265	1	t4	37	3	1	0	0	5.97963	5.74807	0	22.2958
266	1	t3	35	3	1	0	0	0.765545	0	0	1.55081
267	1	129-t1	35	3	1	0	0	39.0074	6.12422	0	8.6893
268	1	t4	28	3	1	0	0	2.58935	0	0	7.03372
269	1	170-t1	28	3	1	0	0	107.748	2.73235	0	4.41487
270	1	t2	38	3	1	0	0	2.0031	0.95702	0	18.1892
271	1	t3	40	3	1	0	0	85.1125	33.912	0	10.9096
272	1	192-t1	33	3	1	0	0	55.9344	26.3646	0	24.0712
273	1	t6	33	3	1	0	0	32.6193	60.1865	0	25.44
274	1	t7	40	3	1	0	0	1.04305	0.62912	0	25.7898
275	1	229-t1	36	3	1	0	6.11214	112.909	39.0452	0	204.328
276	1	t2	29	3	1	0	0	0.844325	0	0	2.969
277	1	t3	33	3	1	0	0	2.08682	0	0	2.62325
278	1	t5	34	3	1	0	0	21.8812	1.65437	0	6.72126
279	1	t6	41	3	1	0	0	0	13.37	0	3.01181
280	1	t4	36	3	1	0	0	2.00004	21.6656	0	7.67392
281	1	281-t1	37	3	1	2.70593	0	15.6146	98.9573	0	18.2973
282	1	t3	34	3	1	0	0	0.108485	17.3156	0	17.0189
283	1	t4	37	3	1	0	0	0	86.3208	0	60.5525
284	1	t2	30	3	1	0	0	80.6196	39.2731	0	3.41525
285	1	284-t1	31	3	1	0	5.56093	3245.05	1427.91	0	114.216
286	1	t4	32	3	1	0	1.46355	28.4733	10.5237	0	127.482
287	1	t5	33	3	1	0	3.59006	2725.28	900.478	0	115.368
288	1	t6	42	3	1	0	0	9.36289	2.89865	0	46.3993
289	1	300-t1	32	3	1	0	0	50.9202	11.0224	0	11.3112
290	1	t2	34	3	1	0	0	36.1655	8.09012	0	2.64618
291	1	313-t1	29	3	1	0	0	352.269	25.4888	0	8.30582
292	1	t2	34	3	1	0	0	1.22429	3.28241	0	102.213
293	1	t3	35	3	1	0	0	245.164	15.9877	0	27.0414
294	1	320-t1	30	3	1	1.1195	0	512.272	25.4888	0	15.5687
295	1	322-t1	28	3	1	0	0	99.5145	32.8809	0	17.0189
296	1	t2	40	3	1	0	0	1.91113	20.4601	0	13.5478
297	1	329-t1	36	3	1	0	0	6.28065	0.803353	0	3.64388
298	1	337-t1	34	3	1	0	0	31.2398	7.00433	0	3.8768
299	1	t3	39	3	1	0	0	0	0.994134	0	8.30582
300	1	t3	35	3	1	0	0	22.6286	2.52556	0	6.33278
301	1	t4	36	3	1	0	0	17.4498	2.25165	0	4.3562
302	1	t3	41	3	1	1.84699	14.2983	2.46109	12.063	17.8018	117.704
303	1	351-t1	28	3	1	0	3.70634	0	1.26843	1.86965	9.83255
304	1	t4	32	3	1	0	0	0	6.87426	0	2.7533
305	1	361-t1	33	3	1	0	0	101.415	5.75673	0	13.7636
306	1	384-t1	33	3	1	0	0	25.3758	10.3571	0	17.6363
307	1	t3	33	3	1	0	0	0	1.03331	0	15.0239
308	1	t4	42	3	1	0	0	27.6764	5.84109	0	6.40681
309	1	t3	37	3	1	0	0	141.314	10.2939	0	8.89978
310	1	391-t1	29	3	1	0	0	165.172	11.8044	0	10.6736
311	1	408-t1	39	3	1	0	0	3.53613	0	0	3.25443
312	1	t4	39	3	1	0	0	162.178	56.7825	0	13.6879
313	1	t4	37	3	1	0	0	15.7453	1.40346	0	15.0239
314	1	t2	31	3	1	0	0	1.44309	1.6747	0	31.6358
315	1	t3	37	3	1	0	0	2.32489	3.5484	0	46.5945
316	1	t4	41	3	1	0	0	0	22.655	0	15.0239
317	1	t3	31	3	1	0	0	136.712	8.909	0	16.0668
318	1	t3	30	3	1	0	0	0	5.89584	0	19.8715
319	1	t3	34	3	1	0	0	0.637802	0	0	6.993
320	1	t5	38	3	1	0	0	18.305	139.711	0	19.8075
321	1	467-t1	28	3	1	0	0	2.8977	0.516697	0	2.35056
322	1	t4	40	3	1	0	0	11.885	1.94525	0	9.41345
323	1	t2	34	3	1	0	0	0.711823	1.5566	0	12.9128
324	1	t3	36	3	1	0	0	14.0737	2.09347	0	1.55407
325	1	505-t1	30	3	1	0	0	7.76554	0.819546	0	1.55407
326	1	t3	41	3	1	0	88.4756	5.96827	2.45711	90.6572	5.32948
327	1	553-t1	32	3	1	0	0	0	0	0	5.73489
328	1	560-t1	29	3	1	0	1.40191	21.5842	7.11575	0	199.155
329	1	565-t1	41	3	1	0	3.94201	225.573	23.7369	4.50771	4.68039
330	1	566-t1	37	3	1	0	0	6897.83	10081.1	0.120656	185.142
